# Supplementary material for: LncRNA Gm26917 regulates inflammatory response in macrophages by enhancing Annexin A1 ubiquitination in LPS-induced acute liver injury
Source: Front Pharmacol. 2022 Nov 1;13:975250. doi: 10.3389/fphar.2022.975250 (PMC9663662; doi:10.3389/fphar.2022.975250)
Supplement: Supplementary file 1 [file Table2.XLSX]

## Sheet: LPS_WT vs WT       
	Supplementary Table S2. Global gene expression changes in LPS treatment mouse liver.
	LPS_WT vs WT
	GeneID	GeneSymbol	WT	LPS	log2FoldChange	padj	Change	lncRNA_type
	ENSMUSG00000075010	AW112010	914.25	8896.46	3.28253	3.24e-35	Up	lincRNA
	ENSMUSG00000097971	Gm26917	3033.36	6582.99	1.1178	0.0111637	Up	lincRNA
	ENSMUSG00000110631	RP24-286J21.7	434.399	1509.28	1.79713	3.89e-07	Up	lincRNA
	ENSMUSG00000109093	Gm19950	211.271	751.273	1.82995	4.64e-14	Up	antisense
	ENSMUSG00000098747	Gm27216	264.391	602.955	1.18913	0.00019077	Up	lincRNA
	ENSMUSG00000085438	1700020I14Rik	1414.22	573.775	-1.30121	4.55e-06	Down	lincRNA
	ENSMUSG00000097392	D930016D06Rik	146.967	507.34	1.78767	6.64e-11	Up	lincRNA
	ENSMUSG00000097815	Gm26809	108.477	455.608	2.07101	1.32e-05	Up	lincRNA
	ENSMUSG00000097415	AU020206	83.3881	421.073	2.33525	1.63e-08	Up	lincRNA
	ENSMUSG00000110588	RP23-98C9.5	12.5222	348.968	4.79736	1.36e-29	Up	antisense
	ENSMUSG00000097006	9530082P21Rik	141.822	327.044	1.20608	6.71e-05	Up	lincRNA
	ENSMUSG00000097048	1600020E01Rik	82.9792	286.972	1.78906	6.2e-06	Up	antisense
	ENSMUSG00000096954	Gdap10	47.4122	254.478	2.42253	0.000246223	Up	lincRNA
	ENSMUSG00000085189	Gm11963	22.6437	230.433	3.34316	1.81e-14	Up	antisense
	ENSMUSG00000101264	Gm28347	5.13525	226.153	5.45921	2.42e-26	Up	lincRNA
	ENSMUSG00000097113	Gm19705	15.4206	191.189	3.63133	3.03e-16	Up	lincRNA
	ENSMUSG00000097194	9330175E14Rik	24.6574	181.213	2.87842	1.96e-16	Up	lincRNA
	ENSMUSG00000085501	Gm11772	12.0383	177.874	3.88627	1e-23	Up	antisense
	ENSMUSG00000100094	1810008I18Rik	664.122	169.537	-1.96939	0.000612921	Down	lincRNA
	ENSMUSG00000087684	1200007C13Rik	3.0959	167.626	5.74079	9.81e-23	Up	lincRNA
	ENSMUSG00000099146	0610031O16Rik	359.336	163.032	-1.13926	0.00138038	Down	antisense
	ENSMUSG00000089726	Mir17hg	56.0059	144.889	1.37262	0.0267098	Up	lincRNA
	ENSMUSG00000111078	RP23-145G7.2	0.289175	143.539	8.86633	2.84e-11	Up	lincRNA
	ENSMUSG00000087361	0610043K17Rik	37.4125	122.462	1.71	1.32e-05	Up	lincRNA
	ENSMUSG00000085404	Gm12909	24.9202	119.7	2.26196	0.00193139	Up	antisense
	ENSMUSG00000102055	Gm28913	2.60234	119.444	5.53003	4.08e-15	Up	antisense
	ENSMUSG00000099843	Gm7160	48.3156	115.364	1.25602	0.00326733	Up	lincRNA
	ENSMUSG00000101609	Kcnq1ot1	52.5168	114.643	1.1283	0.0359648	Up	antisense
	ENSMUSG00000108621	Gm37494	557.032	106.497	-2.38773	4.73e-18	Down	lincRNA
	ENSMUSG00000086332	4930480G23Rik	43.1538	102.495	1.25127	0.0071948	Up	antisense
	ENSMUSG00000096957	E230013L22Rik	10.8846	100.236	3.20519	2.36e-13	Up	bidirectional_promoter_lncRNA
	ENSMUSG00000097418	Mir155hg	0.289175	95.8383	8.2838	2.14e-09	Up	lincRNA
	ENSMUSG00000078122	F630028O10Rik	15.4202	94.0264	2.60852	1.12e-08	Up	antisense
	ENSMUSG00000110144	Gm45564	0.554056	91.731	7.3288	7.25e-10	Up	antisense
	ENSMUSG00000097000	Gm17435	21.1751	91.6755	2.11619	0.00829007	Up	antisense
	ENSMUSG00000099881	2810013P06Rik	184.535	85.648	-1.10646	0.00355753	Down	bidirectional_promoter_lncRNA
	ENSMUSG00000070461	9230112E08Rik	30.7644	85.623	1.47747	0.000946988	Up	sense_overlapping
	ENSMUSG00000097715	Gpr137b-ps	16.2453	85.1637	2.39121	9.44e-07	Up	lincRNA
	ENSMUSG00000097743	Gm16973	23.4829	82.4557	1.81245	7.45e-05	Up	lincRNA
	ENSMUSG00000097680	Gm26642	9.35117	76.3767	3.02312	9.01e-09	Up	antisense
	ENSMUSG00000054135	A430110L20Rik	9.96894	74.9617	2.90681	2.1e-08	Up	lincRNA
	ENSMUSG00000099478	Gm28370	29.7471	69.0058	1.21392	0.00504014	Up	antisense
	ENSMUSG00000097615	Gm2061	18.7913	68.387	1.86699	0.000916107	Up	lincRNA
	ENSMUSG00000073144	4930599N23Rik	6.58684	67.1388	3.34837	2.6e-09	Up	antisense
	ENSMUSG00000097439	Gm16754	9.44787	66.6597	2.81952	5.97e-08	Up	antisense
	ENSMUSG00000087593	Gm16174	28.7632	66.6138	1.21354	0.0159916	Up	antisense
	ENSMUSG00000079645	Gm17193	10.0175	66.3765	2.72836	1.09e-06	Up	sense_intronic
	ENSMUSG00000110697	RP23-312B17.2	15.0478	66.2407	2.14075	0.000956549	Up	lincRNA
	ENSMUSG00000103502	9330121J05Rik	9.15571	62.9231	2.77977	2.22e-07	Up	antisense
	ENSMUSG00000101211	Gm28818	21.2682	62.2366	1.54588	0.00521054	Up	lincRNA
	ENSMUSG00000086938	4930481A15Rik	142.336	62.229	-1.19034	0.0019877	Down	antisense
	ENSMUSG00000084839	Gm14097	284.038	61.756	-2.19694	1.69e-08	Down	antisense
	ENSMUSG00000101356	Gm28876	2.87317	60.9311	4.41263	8.41e-10	Up	lincRNA
	ENSMUSG00000087477	Gm13822	2.84292	59.4891	4.38219	1.06e-10	Up	antisense
	ENSMUSG00000042549	Map2k3os	18.343	59.3695	1.68958	0.0133205	Up	antisense
	ENSMUSG00000097534	Gm16675	14.288	56.739	1.98903	0.000115578	Up	bidirectional_promoter_lncRNA
	ENSMUSG00000084998	Gm16279	14.1141	54.5099	1.95294	0.00152308	Up	antisense
	ENSMUSG00000084974	Gm15567	1.73184	54.2728	4.97758	3.51e-08	Up	antisense
	ENSMUSG00000090038	Gm16573	164.336	52.9608	-1.63188	0.000139884	Down	antisense
	ENSMUSG00000085604	Dhx58os	0.843231	52.5845	5.94059	8.62e-09	Up	antisense
	ENSMUSG00000097691	9030616G12Rik	212.114	52.1711	-2.0215	2.43e-06	Down	lincRNA
	ENSMUSG00000048106	4632415L05Rik	122.916	51.871	-1.24508	0.00137528	Down	lincRNA
	ENSMUSG00000106874	Gm20186	3.45772	51.5088	3.90328	3.89e-09	Up	lincRNA
	ENSMUSG00000102302	Gm38190	15.7978	49.924	1.66377	0.022626	Up	sense_intronic
	ENSMUSG00000072109	A530040E14Rik	3.99665	48.6259	3.60354	3.31e-08	Up	antisense
	ENSMUSG00000086866	4930512H18Rik	2.02697	47.5434	4.56315	1.41e-08	Up	antisense
	ENSMUSG00000097804	Gm16685	0	47.0287	8.21781	2.36e-09	Up	antisense
	ENSMUSG00000086389	Gm15998	8.0657	46.2186	2.52333	0.0005865	Up	antisense
	ENSMUSG00000097275	Gm26648	9.13464	45.0397	2.30156	8.3e-05	Up	antisense
	ENSMUSG00000097242	Gm16907	14.848	44.6774	1.58939	0.00421656	Up	lincRNA
	ENSMUSG00000098014	Gm26967	10.2881	44.0463	2.09584	0.000297035	Up	sense_intronic
	ENSMUSG00000021268	Meg3	13.7672	43.0611	1.65066	0.00999242	Up	lincRNA
	ENSMUSG00000103103	4833445I07Rik	10.4547	40.798	1.96727	0.0215387	Up	lincRNA
	ENSMUSG00000096959	4930509G22Rik	3.12019	39.494	3.65505	1.89e-06	Up	lincRNA
	ENSMUSG00000086231	Rapgef4os3	130.003	39.0989	-1.73594	0.0217042	Down	antisense
	ENSMUSG00000108657	Gm45097	6.04767	35.0066	2.53672	0.000251267	Up	lincRNA
	ENSMUSG00000085411	Gm14319	14.0018	34.6848	1.30676	0.0290208	Up	lincRNA
	ENSMUSG00000085091	Egfros	2.59341	34.6065	3.74649	3.36e-05	Up	antisense
	ENSMUSG00000100593	1700119H24Rik	9.50884	34.4212	1.85977	0.00718491	Up	antisense
	ENSMUSG00000096979	Gm26880	1.13241	33.1168	4.86004	1.27e-06	Up	lincRNA
	ENSMUSG00000074284	Gm10658	87.3056	32.8546	-1.40817	0.00640317	Down	antisense
	ENSMUSG00000097077	Gm16712	1.99374	31.8133	3.99466	2.47e-06	Up	lincRNA
	ENSMUSG00000097180	2700038G22Rik	1.99993	31.7069	3.98431	1.13e-05	Up	lincRNA
	ENSMUSG00000086868	Gm15883	68.599	31.4365	-1.13084	0.0182257	Down	antisense
	ENSMUSG00000097572	Gm26797	1.70456	31.3919	4.19649	2.77e-06	Up	lincRNA
	ENSMUSG00000085913	Gm15601	11.393	31.2725	1.45617	0.0274908	Up	antisense
	ENSMUSG00000097448	Platr22	4.27665	31.2703	2.86635	0.000102009	Up	lincRNA
	ENSMUSG00000109118	Gm45109	9.50563	30.7069	1.69458	0.0179732	Up	bidirectional_promoter_lncRNA
	ENSMUSG00000100287	Gm28068	2.03614	30.0737	3.90162	1.14e-05	Up	lincRNA
	ENSMUSG00000098183	Gm27010	10.0686	29.5307	1.55165	0.0299675	Up	lincRNA
	ENSMUSG00000087263	Gm15726	1.71076	29.2763	4.09312	1.19e-05	Up	antisense
	ENSMUSG00000084846	A730011C13Rik	8.64751	29.2047	1.75844	0.0301814	Up	antisense
	ENSMUSG00000090246	Gm17017	0.855379	29.032	5.08207	6.41e-06	Up	antisense
	ENSMUSG00000110386	Gm42031	1.43051	28.9861	4.34221	7.38e-06	Up	lincRNA
	ENSMUSG00000108650	Gm44867	1.13538	28.663	4.64746	5.76e-06	Up	sense_intronic
	ENSMUSG00000097119	B230354K17Rik	106.475	27.7989	-1.94038	1.31e-05	Down	lincRNA
	ENSMUSG00000056687	Gm11696	6.95485	27.0435	1.96579	0.0225486	Up	antisense
	ENSMUSG00000108822	Gm44787	86.283	26.8255	-1.68524	0.000793688	Down	lincRNA
	ENSMUSG00000074469	Gm15348	0.861333	26.5165	4.94821	1.8e-05	Up	lincRNA
	ENSMUSG00000109729	Gm45418	1.42754	26.4967	4.21522	1.52e-05	Up	bidirectional_promoter_lncRNA
	ENSMUSG00000038152	5033430I15Rik	7.18925	26.1671	1.86583	0.00972579	Up	lincRNA
	ENSMUSG00000097828	6430562O15Rik	3.46069	26.1354	2.92555	0.000410358	Up	lincRNA
	ENSMUSG00000090778	Gm3235	0.584305	26.0029	5.49507	0.000436684	Up	antisense
	ENSMUSG00000099590	C330022C24Rik	7.11958	25.8967	1.85847	0.0109765	Up	antisense
	ENSMUSG00000042579	4632404H12Rik	95.869	25.4228	-1.91032	0.000111821	Down	lincRNA
	ENSMUSG00000097479	Gm26582	4.85822	24.8545	2.35494	0.0116496	Up	lincRNA
	ENSMUSG00000097566	A930024N18Rik	7.17436	24.6704	1.78212	0.0175234	Up	lincRNA
	ENSMUSG00000097768	2310043M15Rik	7.06825	24.0648	1.76278	0.029173	Up	lincRNA
	ENSMUSG00000100594	2810414N06Rik	63.2065	23.9334	-1.39657	0.00593282	Down	lincRNA
	ENSMUSG00000090327	Gm17111	0.843231	23.7889	4.79829	3.92e-05	Up	antisense
	ENSMUSG00000097737	Gm26530	5.47254	23.2141	2.08647	0.008326	Up	lincRNA
	ENSMUSG00000092550	Gm20496	0.277028	22.6425	6.20226	3.55e-05	Up	antisense
	ENSMUSG00000101514	Gm5524	151.057	22.3372	-2.75951	3.27e-08	Down	lincRNA
	ENSMUSG00000106847	Peg13	153.932	21.4488	-2.85253	3.6e-11	Down	sense_intronic
	ENSMUSG00000097364	Gm26719	0.843231	21.1463	4.62665	0.000267761	Up	lincRNA
	ENSMUSG00000100121	1700025N23Rik	1.12324	20.7517	4.19268	0.000321051	Up	antisense
	ENSMUSG00000091021	Gm17300	5.40311	20.6191	1.93002	0.0302286	Up	lincRNA
	ENSMUSG00000105550	Gm42586	0.277028	20.5278	6.05911	9.1e-05	Up	lincRNA
	ENSMUSG00000097730	Gm26588	116.326	20.4938	-2.51085	2.85e-10	Down	antisense
	ENSMUSG00000110475	RP23-431O7.9	1.98457	19.9354	3.32532	0.00148011	Up	antisense
	ENSMUSG00000097762	4732463B04Rik	98.5328	19.6319	-2.32381	0.000442578	Down	lincRNA
	ENSMUSG00000104671	Gm43062	1.96647	19.6251	3.30327	0.000992413	Up	lincRNA
	ENSMUSG00000087436	Gm16156	1.44588	19.3422	3.75251	0.00153029	Up	antisense
	ENSMUSG00000075020	Mir670hg	4.49914	19.3162	2.09239	0.0358233	Up	lincRNA
	ENSMUSG00000097197	9530027J09Rik	2.0272	18.9199	3.23009	0.00327048	Up	lincRNA
	ENSMUSG00000110781	RP23-8O18.1	52.4397	18.8005	-1.47947	0.0165114	Down	lincRNA
	ENSMUSG00000086695	Gm15247	3.14449	17.64	2.48411	0.0334259	Up	antisense
	ENSMUSG00000109424	Gm44658	2.8097	17.577	2.63418	0.00925738	Up	lincRNA
	ENSMUSG00000087175	Gm15133	1.42754	17.1207	3.57904	0.00109353	Up	antisense
	ENSMUSG00000093405	Gm20684	66.5972	16.9116	-1.96822	0.00020815	Down	bidirectional_promoter_lncRNA
	ENSMUSG00000110357	A030001D20Rik	3.42747	16.7928	2.29288	0.0135858	Up	antisense
	ENSMUSG00000100017	2410022M11Rik	83.5987	16.6014	-2.33575	2.36e-06	Down	antisense
	ENSMUSG00000100009	Gm7967	1.75291	16.3567	3.23367	0.0119276	Up	lincRNA
	ENSMUSG00000085595	Gm16090	3.77393	16.2915	2.11526	0.0450378	Up	antisense
	ENSMUSG00000097056	Gm4262	2.32233	16.155	2.8106	0.0192824	Up	lincRNA
	ENSMUSG00000097284	4930480K23Rik	55.7812	15.8493	-1.82048	0.000374524	Down	lincRNA
	ENSMUSG00000109751	Gm45479	1.14455	15.3434	3.74159	0.00938909	Up	antisense
	ENSMUSG00000107451	Gm44421	50.159	15.2424	-1.72689	0.00946721	Down	lincRNA
	ENSMUSG00000097243	Gm26908	103.121	15.1515	-2.77094	5.52e-05	Down	lincRNA
	ENSMUSG00000109674	Gm45470	66.1631	15.1056	-2.13445	0.000763644	Down	antisense
	ENSMUSG00000085651	Gm11695	55.0667	15.0514	-1.87453	0.00497764	Down	antisense
	ENSMUSG00000097779	4833407H14Rik	0.56918	15.0128	4.71463	0.0013271	Up	lincRNA
	ENSMUSG00000097082	4933440J02Rik	2.59317	14.9871	2.53564	0.0114943	Up	lincRNA
	ENSMUSG00000091438	Gm17088	3.7407	14.7639	1.98797	0.0389685	Up	antisense
	ENSMUSG00000102027	Gm28914	0.292152	14.7103	5.57816	0.000557415	Up	antisense
	ENSMUSG00000108720	Gm44672	0.870503	13.8875	4.0087	0.00306958	Up	antisense
	ENSMUSG00000099803	Gm28863	0.867526	13.8012	4.00228	0.00370741	Up	antisense
	ENSMUSG00000108969	Gm45044	231.887	13.7209	-4.08205	0.00068023	Down	lincRNA
	ENSMUSG00000085573	Gm15418	0.277028	13.675	5.4712	0.0010754	Up	antisense
	ENSMUSG00000090194	Gm16161	1.95134	13.6037	2.78817	0.0312348	Up	antisense
	ENSMUSG00000097310	A930038B10Rik	82.3628	13.4711	-2.61393	3.13e-06	Down	lincRNA
	ENSMUSG00000086839	Gm11973	1.43968	13.1502	3.19472	0.012828	Up	antisense
	ENSMUSG00000110996	RP24-300B21.2	39.3948	13.1428	-1.58715	0.0123731	Down	lincRNA
	ENSMUSG00000086527	Gm15856	0.56918	12.9986	4.50868	0.00361372	Up	antisense
	ENSMUSG00000097831	4930540M05Rik	0.578351	12.9046	4.48745	0.00442663	Up	lincRNA
	ENSMUSG00000085465	Gm15347	0	12.8856	6.3532	0.000144639	Up	antisense
	ENSMUSG00000062704	9430002A10Rik	2.28589	12.7539	2.47712	0.0209334	Up	lincRNA
	ENSMUSG00000086347	Gm11626	0.289175	12.6162	5.35935	0.0013497	Up	antisense
	ENSMUSG00000085178	Kdm6bos	2.28911	12.4977	2.45159	0.0478357	Up	antisense
	ENSMUSG00000086754	Gm16098	0.584305	12.4771	4.43534	0.00532778	Up	antisense
	ENSMUSG00000111857	RP23-392I13.13	0.554056	12.3526	4.4501	0.00582043	Up	lincRNA
	ENSMUSG00000099338	2810030D12Rik	55.1569	11.8448	-2.21695	0.000119607	Down	bidirectional_promoter_lncRNA
	ENSMUSG00000086849	Gm13840	2.31316	11.6942	2.34909	0.0454031	Up	sense_intronic
	ENSMUSG00000086071	Gm12354	58.1304	11.6929	-2.32006	0.000998764	Down	lincRNA
	ENSMUSG00000111713	RP23-392I13.15	0.289175	11.3182	5.2056	0.00236642	Up	antisense
	ENSMUSG00000086043	Gm12473	41.4754	11.0607	-1.90391	0.00124148	Down	antisense
	ENSMUSG00000097908	4933404O12Rik	85.2683	10.8628	-2.98122	2.87e-09	Down	lincRNA
	ENSMUSG00000108425	Gm44706	63.9834	10.6782	-2.58222	0.000949112	Down	antisense
	ENSMUSG00000097164	Cep83os	54.6438	10.5873	-2.35964	8.96e-05	Down	lincRNA
	ENSMUSG00000086494	2210417A02Rik	31.308	10.5667	-1.57651	0.0327003	Down	lincRNA
	ENSMUSG00000052248	Zeb2os	1.99076	10.3628	2.37562	0.0473035	Up	antisense
	ENSMUSG00000074805	Il1bos	1.16266	10.0979	3.12822	0.0307467	Up	antisense
	ENSMUSG00000097372	Gm26876	0.277028	10.0199	5.02508	0.00390793	Up	lincRNA
	ENSMUSG00000102329	Gm10851	0.578351	9.97394	4.11925	0.0117898	Up	antisense
	ENSMUSG00000108456	4732496C06Rik	1.40943	9.89495	2.80226	0.0360301	Up	lincRNA
	ENSMUSG00000097474	Gm26584	40.7161	9.61206	-2.06915	0.023132	Down	lincRNA
	ENSMUSG00000108801	Gm44514	0	9.54648	5.91907	0.00126475	Up	lincRNA
	ENSMUSG00000086184	Gm12764	0.578351	9.45372	4.04485	0.0159339	Up	antisense
	ENSMUSG00000090322	Gm17090	1.12324	9.32753	3.0362	0.0379321	Up	antisense
	ENSMUSG00000109877	Gm45609	34.5004	9.22282	-1.90409	0.00408557	Down	antisense
	ENSMUSG00000092134	Gm17089	0	9.18333	5.86272	0.000994119	Up	antisense
	ENSMUSG00000109297	Gm45190	0.566203	9.02498	3.97936	0.0199245	Up	lincRNA
	ENSMUSG00000093577	Gm20632	34.7997	8.8468	-1.97719	0.00628634	Down	antisense
	ENSMUSG00000085095	Gm15635	30.1183	8.45793	-1.83371	0.0161913	Down	antisense
	ENSMUSG00000111429	RP23-2F19.2	57.5703	8.44598	-2.77008	1.23e-06	Down	antisense
	ENSMUSG00000097204	Gm17690	25.9056	8.38628	-1.6231	0.0365213	Down	antisense
	ENSMUSG00000108961	Gm32540	126.245	8.35194	-3.92395	0.00644179	Down	lincRNA
	ENSMUSG00000097353	A430046D13Rik	64.9724	8.27939	-2.9896	6.92e-06	Down	lincRNA
	ENSMUSG00000086606	Gm13205	0.581328	8.22922	3.84303	0.0352029	Up	antisense
	ENSMUSG00000106526	Gm42604	37.4899	8.11589	-2.21324	0.00080956	Down	antisense
	ENSMUSG00000091238	Gm17103	0	8.10303	5.68043	0.00218795	Up	antisense
	ENSMUSG00000085468	Gm15343	27.1679	8.0966	-1.74786	0.041603	Down	antisense
	ENSMUSG00000101588	Gm28265	0.289175	8.09053	4.72551	0.0164654	Up	lincRNA
	ENSMUSG00000110827	RP23-260J19.5	37.7264	8.03047	-2.23094	0.00183011	Down	lincRNA
	ENSMUSG00000103693	Gm37529	0.581328	7.97169	3.79599	0.026471	Up	sense_intronic
	ENSMUSG00000095369	Gm21859	0	7.78671	5.62129	0.00316446	Up	lincRNA
	ENSMUSG00000107481	4833403J16Rik	0.289175	7.78028	4.65821	0.0142213	Up	lincRNA
	ENSMUSG00000086968	4933431E20Rik	27.3996	7.6416	-1.8393	0.0218663	Down	antisense
	ENSMUSG00000087206	Gm16175	0.289175	7.6416	4.63611	0.0135565	Up	antisense
	ENSMUSG00000071456	1110002L01Rik	27.3129	7.36477	-1.8994	0.00921025	Down	antisense
	ENSMUSG00000097369	Gm26545	0	7.2665	5.52509	0.00373953	Up	lincRNA
	ENSMUSG00000097101	1810034E14Rik	98.761	7.23343	-3.76529	7.72e-13	Down	antisense
	ENSMUSG00000087543	Gm16576	22.251	6.98967	-1.67872	0.0424841	Down	lincRNA
	ENSMUSG00000097131	D230017M19Rik	62.6545	6.89048	-3.18348	3.2e-07	Down	lincRNA
	ENSMUSG00000098434	2010110E17Rik	0	6.89048	5.44816	0.00569261	Up	lincRNA
	ENSMUSG00000104000	Gm38335	0	6.7652	5.41674	0.0193554	Up	lincRNA
	ENSMUSG00000085932	Gm15556	0.277028	6.64029	4.42855	0.0250356	Up	lincRNA
	ENSMUSG00000074782	4833422C13Rik	38.9404	6.49609	-2.58157	0.000541551	Down	antisense
	ENSMUSG00000105925	Gm43846	0.289175	6.14671	4.32088	0.0318927	Up	sense_intronic
	ENSMUSG00000097111	Peak1os	0.277028	6.02822	4.29736	0.0331161	Up	antisense
	ENSMUSG00000097093	C330013E15Rik	28.4797	6.02179	-2.2291	0.00517997	Down	lincRNA
	ENSMUSG00000108624	Gm45091	30.6421	5.9351	-2.38918	0.00222238	Down	antisense
	ENSMUSG00000108493	RP24-462O14.2	0	5.85059	5.20992	0.0387458	Up	sense_intronic
	ENSMUSG00000085078	C030013C21Rik	0.289175	5.84968	4.24583	0.0371174	Up	sense_intronic
	ENSMUSG00000086610	Gm15408	32.911	5.82948	-2.50755	0.00161203	Down	lincRNA
	ENSMUSG00000097757	Gm17518	21.5288	5.79733	-1.89762	0.0213401	Down	lincRNA
	ENSMUSG00000108709	4933431G14Rik	24.7794	5.72477	-2.11015	0.0129351	Down	antisense
	ENSMUSG00000053613	Notumos	39.4979	5.64578	-2.7931	0.000208897	Down	antisense
	ENSMUSG00000093559	Gm20705	0.289175	5.48744	4.15265	0.0492062	Up	sense_intronic
	ENSMUSG00000054822	1700041G16Rik	0	5.46172	5.10995	0.0270851	Up	lincRNA
	ENSMUSG00000109599	Gm45679	18.4116	5.45438	-1.76434	0.0484237	Down	lincRNA
	ENSMUSG00000087050	Dhrs13os	0.277028	5.44151	4.1423	0.0474821	Up	antisense
	ENSMUSG00000087259	2610035D17Rik	22.1282	5.41488	-2.03633	0.0133085	Down	lincRNA
	ENSMUSG00000105957	Gm43254	26.2312	5.31017	-2.29695	0.00887506	Down	lincRNA
	ENSMUSG00000105909	Gm43189	91.0787	5.23761	-4.10177	5.24e-09	Down	sense_intronic
	ENSMUSG00000106464	C130083M11Rik	35.3693	5.15092	-2.79994	0.00112291	Down	lincRNA
	ENSMUSG00000097316	Gm10516	22.0432	5.15092	-2.11852	0.0172281	Down	antisense
	ENSMUSG00000107368	Gm42574	0	5.09213	5.00728	0.0224032	Up	antisense
	ENSMUSG00000087443	Ppp1r18os	0	5.00028	4.98465	0.0216939	Up	antisense
	ENSMUSG00000085467	Gm11842	0	4.88823	4.95656	0.0254693	Up	antisense
	ENSMUSG00000079053	Gm14010	0	4.6904	4.88912	0.0303026	Up	lincRNA
	ENSMUSG00000097785	B230217O12Rik	22.974	4.62427	-2.31608	0.00660635	Down	lincRNA
	ENSMUSG00000100147	1700047M11Rik	23.663	4.61784	-2.36137	0.00334469	Down	lincRNA
	ENSMUSG00000105881	4932422M17Rik	27.9113	4.49936	-2.61822	0.00379125	Down	lincRNA
	ENSMUSG00000102674	8030442B05Rik	0	4.44057	4.82104	0.0395232	Up	lincRNA
	ENSMUSG00000097742	Gm26535	0	4.26203	4.75255	0.0391873	Up	lincRNA
	ENSMUSG00000098534	Gm27167	0	4.24917	4.74889	0.0394339	Up	lincRNA
	ENSMUSG00000085170	Lrrc75aos1	0	4.20324	4.73554	0.0419685	Up	antisense
	ENSMUSG00000097578	Gm26798	31.1297	3.94571	-3.00457	0.000187279	Down	lincRNA
	ENSMUSG00000097443	Gm17529	16.3365	3.81437	-2.09499	0.0344843	Down	lincRNA
	ENSMUSG00000097069	Gm16998	15.5354	3.4457	-2.17083	0.0389607	Down	lincRNA
	ENSMUSG00000106951	5930430L01Rik	38.269	3.16153	-3.62357	2.54e-05	Down	lincRNA
	ENSMUSG00000096940	Gm4755	16.7439	3.00447	-2.46521	0.0450448	Down	lincRNA
	ENSMUSG00000097673	Gm26608	45.3884	2.93191	-3.90874	9.96e-07	Down	lincRNA
	ENSMUSG00000101304	Plet1os	16.309	2.77357	-2.57831	0.0267551	Down	antisense
	ENSMUSG00000100876	2810454H06Rik	13.4993	2.71387	-2.32247	0.0388118	Down	antisense
	ENSMUSG00000108436	Gm44851	17.7244	2.35806	-2.93216	0.00517381	Down	antisense
	ENSMUSG00000087439	Gm15788	19.7695	2.26621	-3.11108	0.00162643	Down	antisense
	ENSMUSG00000097706	E030037K01Rik	21.7126	2.22029	-3.26102	0.00420044	Down	antisense
	ENSMUSG00000109587	Gm31105	23.9654	1.94346	-3.6383	0.00116558	Down	antisense
	ENSMUSG00000086432	B430119L08Rik	36.9769	1.90397	-4.27206	1.42e-05	Down	antisense
	ENSMUSG00000097458	Gm26697	16.0684	1.85804	-3.08475	0.0078636	Down	lincRNA
	ENSMUSG00000086296	D030055H07Rik	12.9304	1.82498	-2.78762	0.0381777	Down	antisense
	ENSMUSG00000097286	Gm26684	22.8195	1.60051	-3.87788	0.000460586	Down	lincRNA
	ENSMUSG00000097523	1700022N22Rik	12.9934	1.60051	-3.05551	0.0230804	Down	lincRNA
	ENSMUSG00000103288	Gm37273	25.0777	1.46917	-4.05115	0.000478991	Down	antisense
	ENSMUSG00000086245	Gm16170	21.2496	1.20521	-4.18906	0.00115548	Down	antisense
	ENSMUSG00000085433	Gm16001	9.9868	1.15928	-3.11534	0.0322871	Down	lincRNA
	ENSMUSG00000110161	Gm45494	9.42381	1.11336	-3.05182	0.0390718	Down	bidirectional_promoter_lncRNA
	ENSMUSG00000097974	Gm10605	18.336	0.790611	-4.57112	0.00132176	Down	lincRNA
	ENSMUSG00000073590	3222401L13Rik	9.79528	0.790611	-3.6571	0.0494209	Down	lincRNA
	ENSMUSG00000086464	Gm15835	12.1265	0.757547	-3.98795	0.0167648	Down	sense_intronic
	ENSMUSG00000085881	Gm15912	10.3246	0.757547	-3.75576	0.0179787	Down	antisense
	ENSMUSG00000067389	Gm17080	21.8292	0.751117	-4.83685	0.00061385	Down	antisense
	ENSMUSG00000084822	Myadml2os	10.9451	0.751117	-3.84221	0.0157891	Down	antisense
	ENSMUSG00000101693	Gm19461	8.64453	0.751117	-3.50411	0.0492647	Down	antisense
	ENSMUSG00000085834	Gm15622	150.496	0.711623	-7.63124	1.31e-09	Down	antisense
	ENSMUSG00000097773	Gm10614	8.05082	0.401736	-4.28589	0.0214079	Down	bidirectional_promoter_lncRNA
	ENSMUSG00000110702	RP24-97K3.3	10.1944	0.395305	-4.62905	0.00989811	Down	antisense
	ENSMUSG00000098284	A330093E20Rik	8.92728	0.395305	-4.43472	0.0147286	Down	antisense
	ENSMUSG00000109698	Gm45469	8.87273	0.395305	-4.42696	0.0134832	Down	bidirectional_promoter_lncRNA
	ENSMUSG00000087695	Gm16291	6.8485	0.355811	-4.05391	0.0386829	Down	antisense
	ENSMUSG00000109715	Gm45606	6.60816	0.355811	-4.00114	0.043423	Down	antisense
	ENSMUSG00000074052	BC048644	50.1198	0	-7.88733	1.56e-08	Down	bidirectional_promoter_lncRNA
	ENSMUSG00000107605	Gm44117	12.9477	0	-5.93323	0.000409407	Down	lincRNA
	ENSMUSG00000093553	Gm20633	11.548	0	-5.7678	0.00110386	Down	antisense
	ENSMUSG00000086047	9530046B11Rik	10.0569	0	-5.56898	0.00218795	Down	antisense
	ENSMUSG00000109262	Gm44744	9.71549	0	-5.5199	0.00389932	Down	lincRNA
	ENSMUSG00000109612	Gm45253	9.21371	0	-5.44238	0.00371641	Down	lincRNA
	ENSMUSG00000091329	1700112D23Rik	9.17429	0	-5.43676	0.00317607	Down	antisense
	ENSMUSG00000087403	Kantr	8.3581	0	-5.30149	0.00460631	Down	lincRNA
	ENSMUSG00000104606	Gm43409	7.69221	0	-5.18346	0.00968866	Down	lincRNA
	ENSMUSG00000108206	Gm44427	6.26146	0	-4.88679	0.0172423	Down	lincRNA
	ENSMUSG00000110750	RP23-444K20.5	6.02683	0	-4.83036	0.0188763	Down	antisense
	ENSMUSG00000086924	Gm11766	5.48468	0	-4.69344	0.0282312	Down	lincRNA
	ENSMUSG00000091390	Gm17168	5.42121	0	-4.67853	0.0268789	Down	antisense
