# Supplementary material for: LncRNA Gm26917 regulates inflammatory response in macrophages by enhancing Annexin A1 ubiquitination in LPS-induced acute liver injury
Source: Front Pharmacol. 2022 Nov 1;13:975250. doi: 10.3389/fphar.2022.975250 (PMC9663662; doi:10.3389/fphar.2022.975250)
Supplement: Supplementary file 2 [file Table3.XLSX]

## Sheet: Group_LPS-LV-NC-VS-LPS-LV-Gm269
										Supplementary Table S3. Global gene expression changes in LPS treatment mouse peritoneal macrophages.
geneID	length	LPS-LV-NC-1.rawreads	LPS-LV-NC-1.FPKM	LPS-LV-NC-2.rawreads	LPS-LV-NC-2.FPKM	LPS-LV-NC-3.rawreads	LPS-LV-NC-3.FPKM	LPS-LV-Gm26917-1.rawreads	LPS-LV-Gm26917-1.FPKM	LPS-LV-Gm26917-2.rawreads	LPS-LV-Gm26917-2.FPKM	LPS-LV-Gm26917-3.rawreads	LPS-LV-Gm26917-3.FPKM	baseMean	log2FoldChange	lfcSE	stat	pvalue	padj	Regulation	Chr	Start	End	Strand	GeneSymbol	Description	GO_BP	GO_CC	GO_MF	KO
ENSMUSG00000035356	5018	3458	44.16	3584	43.06	4197	48.69	538	5.94	437	5.34	487	6.09	2309.31	-3.24889	0.139654	-23.2639	1.02857e-119	1.5734e-115	Down	16	55811375	55838899	-	Nfkbiz	nuclear factor of kappa light polypeptide gene enhancer in B cells inhibitor%2C zeta [Source:MGI Symbol%3BAcc:MGI:1931595]	GO:0006954:inflammatory response;GO:0006355:regulation of transcription, DNA-templated;	GO:0005634:nucleus;	-	K14242;K09337
ENSMUSG00000024789	5030	8469	107.89	8900	106.67	8535	98.79	2632	28.97	2154	26.26	2174	27.13	5846.09	-2.22112	0.112792	-19.6922	2.51549e-86	1.92397e-82	Down	19	29251828	29313080	+	Jak2	Janus kinase 2 [Source:MGI Symbol%3BAcc:MGI:96629]	GO:0043065:positive regulation of apoptotic process;GO:0032024:positive regulation of insulin secretion;GO:0043524:negative regulation of neuron apoptotic process;GO:0007204:positive regulation of cytosolic calcium ion concentration;GO:0042977:activation of JAK2 kinase activity;GO:0042508:tyrosine phosphorylation of Stat1 protein;GO:0060397:JAK-STAT cascade involved in growth hormone signaling pa…	GO:0005856:cytoskeleton;GO:0005901:caveola;GO:0016363:nuclear matrix;GO:0005829:cytosol;GO:0012505:endomembrane system;	GO:0043548:phosphatidylinositol 3-kinase binding;GO:0008022:protein C-terminus binding;GO:0005143:interleukin-12 receptor binding;GO:0042169:SH2 domain binding;GO:0020037:heme binding;GO:0051428:peptide hormone receptor binding;GO:0043560:insulin receptor substrate binding;GO:0033130:acetylcholine receptor binding;GO:0042393:histone binding;GO:0005131:growth hormone receptor binding;GO:0005524:AT…	K04447
ENSMUSG00000063193	2917	541	11.88	465	9.61	392	7.82	3914	74.28	4005	84.2	3879	83.47	2002.25	2.7178	0.140765	19.3074	4.65316e-83	2.37265e-79	Ups	11	114922781	114934386	-	Cd300lb	CD300 molecule like family member B [Source:MGI Symbol%3BAcc:MGI:2685099]	-	GO:0005886:plasma membrane;GO:0016021:integral component of membrane;	-	-
ENSMUSG00000039431	4454	847	12.19	683	9.24	783	10.23	113	1.4	71	0.98	102	1.44	472.541	-3.29765	0.181256	-18.1934	5.82265e-74	2.22673e-70	Down	8	40551095	40634797	-	Mtmr7	myotubularin related protein 7 [Source:MGI Symbol%3BAcc:MGI:1891693]	GO:0046856:phosphatidylinositol dephosphorylation;GO:0046855:inositol phosphate dephosphorylation;	GO:0016020:membrane;GO:0005829:cytosol;	GO:0004725:protein tyrosine phosphatase activity;GO:0005515:protein binding;	K18083
ENSMUSG00000017652	3406	1381	25.98	1420	25.13	2023	34.58	199	3.23	221	3.98	180	3.32	988.017	-3.28497	0.189844	-17.3036	4.42135e-67	1.35267e-63	Down	2	165055627	165072948	+	Cd40	CD40 antigen [Source:MGI Symbol%3BAcc:MGI:88336]	GO:0006954:inflammatory response;GO:0032735:positive regulation of interleukin-12 production;GO:0090037:positive regulation of protein kinase C signaling;GO:0043406:positive regulation of MAP kinase activity;GO:0006874:cellular calcium ion homeostasis;GO:0051607:defense response to virus;GO:0051023:regulation of immunoglobulin secretion;GO:0045944:positive regulation of transcription from RNA pol…	GO:0005615:extracellular space;GO:0043231:intracellular membrane-bounded organelle;GO:0009897:external side of plasma membrane;GO:0035631:CD40 receptor complex;	GO:0031625:ubiquitin protein ligase binding;	K03160
ENSMUSG00000018930	660	13251	1286.57	17676	1614.62	21262	1875.51	1032	86.57	476	44.23	636	60.48	10046.6	-4.75912	0.279401	-17.0333	4.64811e-65	1.18504e-61	Down	11	83662584	83664683	+	Ccl4	chemokine (C-C motif) ligand 4 [Source:MGI Symbol%3BAcc:MGI:98261]	GO:0032760:positive regulation of tumor necrosis factor production;GO:0006955:immune response;GO:0009636:response to toxic substance;GO:0050850:positive regulation of calcium-mediated signaling;GO:0043922:negative regulation by host of viral transcription;GO:0051928:positive regulation of calcium ion transport;GO:0006954:inflammatory response;GO:2000503:positive regulation of natural killer cell …	GO:0005615:extracellular space;	GO:0008009:chemokine activity;GO:0031730:CCR5 chemokine receptor binding;GO:0031726:CCR1 chemokine receptor binding;	K12964
ENSMUSG00000035692	703	4847	441.82	15684	1345.03	11564	957.66	252	19.85	169	14.74	192	17.14	6078.92	-5.68134	0.342259	-16.5995	7.02485e-62	1.53513e-58	Down	4	156199455	156200796	-	Isg15	ISG15 ubiquitin-like modifier [Source:MGI Symbol%3BAcc:MGI:1855694]	GO:0051607:defense response to virus;GO:0032020:ISG15-protein conjugation;GO:0019941:modification-dependent protein catabolic process;	GO:0005737:cytoplasm;GO:0005576:extracellular region;	GO:0031386:protein tag;GO:0005515:protein binding;	K12159
ENSMUSG00000039813	5425	53	0.63	39	0.43	44	0.47	507	5.17	582	6.58	549	6.35	267.614	3.19589	0.195637	16.3358	5.49115e-60	1.04998e-56	Ups	4	46604390	46650209	-	Tbc1d2	TBC1 domain family%2C member 2 [Source:MGI Symbol%3BAcc:MGI:2652885]	-	GO:0030054:cell junction;GO:0031410:cytoplasmic vesicle;	GO:0045296:cadherin binding;	-
ENSMUSG00000025790	8474	5316	40.2	2612	18.58	6842	47.01	179	1.17	117	0.85	179	1.33	2823.58	-5.03382	0.308526	-16.3157	7.62856e-60	1.2966e-56	Down	7	74275419	74554780	-	Slco3a1	solute carrier organic anion transporter family%2C member 3a1 [Source:MGI Symbol%3BAcc:MGI:1351867]	GO:0006857:oligopeptide transport;GO:0034220:ion transmembrane transport;GO:0015732:prostaglandin transport;GO:0043252:sodium-independent organic anion transport;GO:0015711:organic anion transport;	GO:0005887:integral component of plasma membrane;GO:0009986:cell surface;GO:0016324:apical plasma membrane;GO:0009925:basal plasma membrane;GO:0044459:plasma membrane part;GO:0016021:integral component of membrane;	GO:0015198:oligopeptide transporter activity;GO:0008514:organic anion transmembrane transporter activity;GO:0022892:substrate-specific transporter activity;	K14353
ENSMUSG00000097328	1515	136	5.75	107	4.26	137	5.26	878	32.08	937	37.93	977	40.48	483.908	2.51321	0.160149	15.693	1.68937e-55	2.58423e-52	Ups	11	69686250	69695849	-	Tnfsf12	tumor necrosis factor (ligand) superfamily%2C member 12 [Source:MGI Symbol%3BAcc:MGI:1196259]	GO:2001238:positive regulation of extrinsic apoptotic signaling pathway;GO:0007275:multicellular organismal development;GO:0001525:angiogenesis;GO:0006955:immune response;GO:0030154:cell differentiation;	GO:0048471:perinuclear region of cytoplasm;GO:0005576:extracellular region;GO:0016020:membrane;GO:0016021:integral component of membrane;GO:0005615:extracellular space;GO:0005886:plasma membrane;	GO:0005102:receptor binding;GO:0005125:cytokine activity;GO:0005164:tumor necrosis factor receptor binding;	K05474
ENSMUSG00000022126	2623	44488	1086.86	39331	904	50529	1121.51	7152	150.95	5899	137.92	7655	183.18	28084.4	-2.97631	0.190526	-15.6216	5.19125e-55	7.21915e-52	Down	14	103046977	103056573	+	Acod1	aconitate decarboxylase 1 [Source:MGI Symbol%3BAcc:MGI:103206]	GO:0032496:response to lipopolysaccharide;GO:0019543:propionate catabolic process;	-	GO:0047547:2-methylcitrate dehydratase activity;	K17724
ENSMUSG00000000184	9409	1499	10.21	1000	6.41	1698	10.51	138	0.81	121	0.79	182	1.21	847.256	-3.47908	0.235636	-14.7647	2.47604e-49	3.15633e-46	Down	6	127125162	127152193	-	Ccnd2	cyclin D2 [Source:MGI Symbol%3BAcc:MGI:88314]	GO:0001541:ovarian follicle development;GO:0032869:cellular response to insulin stimulus;GO:0045471:response to ethanol;GO:0007283:spermatogenesis;GO:0045737:positive regulation of cyclin-dependent protein serine/threonine kinase activity;GO:0051301:cell division;GO:0033574:response to testosterone;GO:0045664:regulation of neuron differentiation;GO:0000082:G1/S transition of mitotic cell cycle;GO…	GO:0000785:chromatin;GO:0031965:nuclear membrane;GO:0005730:nucleolus;GO:0005829:cytosol;GO:0000307:cyclin-dependent protein kinase holoenzyme complex;	GO:0019901:protein kinase binding;	K10151
ENSMUSG00000028602	3459	295	5.47	253	4.41	330	5.55	32	0.51	33	0.59	41	0.74	179.251	-3.29507	0.226197	-14.5672	4.53832e-48	5.34021e-45	Down	4	145267137	145315164	-	Tnfrsf8	tumor necrosis factor receptor superfamily%2C member 8 [Source:MGI Symbol%3BAcc:MGI:99908]	GO:0042535:positive regulation of tumor necrosis factor biosynthetic process;GO:0045556:positive regulation of TRAIL biosynthetic process;GO:0043065:positive regulation of apoptotic process;GO:0007165:signal transduction;GO:0071260:cellular response to mechanical stimulus;GO:0051092:positive regulation of NF-kappaB transcription factor activity;	GO:0016021:integral component of membrane;	GO:0004888:transmembrane signaling receptor activity;	K05145
ENSMUSG00000020593	9930	16	0.1	18	0.11	20	0.12	370	2.06	458	2.83	293	1.85	175.153	3.88006	0.273052	14.21	7.9446e-46	8.68061e-43	Ups	12	16535669	16646966	-	Lpin1	lipin 1 [Source:MGI Symbol%3BAcc:MGI:1891340]	GO:0000266:mitochondrial fission;GO:0000122:negative regulation of transcription from RNA polymerase II promoter;GO:0031529:ruffle organization;GO:0032869:cellular response to insulin stimulus;GO:0045598:regulation of fat cell differentiation;GO:0009062:fatty acid catabolic process;GO:0031065:positive regulation of histone deacetylation;GO:0016311:dephosphorylation;GO:0045944:positive regulation …	GO:0031965:nuclear membrane;GO:0005741:mitochondrial outer membrane;GO:0005667:transcription factor complex;GO:0005783:endoplasmic reticulum;	GO:0042826:histone deacetylase binding;GO:0008195:phosphatidate phosphatase activity;GO:0042975:peroxisome proliferator activated receptor binding;GO:0003713:transcription coactivator activity;GO:0001085:RNA polymerase II transcription factor binding;	K15728
ENSMUSG00000020733	1925	5019	167.08	5656	177.14	6531	197.52	1999	57.49	1758	56.01	1630	53.15	3999.04	-1.99501	0.144958	-13.7627	4.2711e-43	4.35567e-40	Down	11	115163341	115181181	+	Slc9a3r1	solute carrier family 9 (sodium/hydrogen exchanger)%2C member 3 regulator 1 [Source:MGI Symbol%3BAcc:MGI:1349482]	GO:0030336:negative regulation of cell migration;GO:0019933:cAMP-mediated signaling;GO:0030643:cellular phosphate ion homeostasis;GO:0034613:cellular protein localization;GO:0016055:Wnt signaling pathway;GO:0010642:negative regulation of platelet-derived growth factor receptor signaling pathway;GO:0045859:regulation of protein kinase activity;GO:0003096:renal sodium ion transport;GO:0070373:negat…	GO:0031526:brush border membrane;GO:0030175:filopodium;GO:0031528:microvillus membrane;GO:0005737:cytoplasm;GO:0001726:ruffle;GO:0005813:centrosome;GO:0012505:endomembrane system;GO:0005634:nucleus;GO:0016324:apical plasma membrane;	GO:0030165:PDZ domain binding;GO:0043621:protein self-association;GO:0031698:beta-2 adrenergic receptor binding;GO:0070851:growth factor receptor binding;GO:0019902:phosphatase binding;GO:0017081:chloride channel regulator activity;GO:0008013:beta-catenin binding;GO:0050780:dopamine receptor binding;GO:0032947:protein complex scaffold;	K13365
ENSMUSG00000055322	16465	12	0.05	32	0.12	13	0.05	526	1.77	585	2.18	867	3.31	305.341	4.51363	0.331458	13.6175	3.15095e-42	2.93799e-39	Ups	1	73910231	74124449	-	Tns1	tensin 1 [Source:MGI Symbol%3BAcc:MGI:104552]	GO:0007044:cell-substrate junction assembly;GO:0010761:fibroblast migration;	GO:0005925:focal adhesion;	GO:0046872:metal ion binding;GO:0003779:actin binding;	K18080
ENSMUSG00000018906	6239	950	9.76	769	7.43	1271	11.86	185	1.64	121	1.19	151	1.52	624.56	-2.97818	0.218744	-13.6149	3.26507e-42	2.93799e-39	Down	11	54100095	54131665	+	P4ha2	procollagen-proline%2C 2-oxoglutarate 4-dioxygenase (proline 4-hydroxylase)%2C alpha II polypeptide [Source:MGI Symbol%3BAcc:MGI:894286]	GO:0055114:oxidation-reduction process;GO:0018401:peptidyl-proline hydroxylation to 4-hydroxy-L-proline;GO:0051258:protein polymerization;GO:0007017:microtubule-based process;	GO:0005581:collagen trimer;GO:0005783:endoplasmic reticulum;GO:0005874:microtubule;	GO:0004656:procollagen-proline 4-dioxygenase activity;GO:0016702:oxidoreductase activity, acting on single donors with incorporation of molecular oxygen, incorporation of two atoms of oxygen;GO:0031418:L-ascorbic acid binding;GO:0005515:protein binding;GO:0005506:iron ion binding;GO:0046872:metal ion binding;GO:0005525:GTP binding;	K00472
ENSMUSG00000001473	2437	6886	181.07	6006	148.58	6985	166.87	2835	64.4	2343	58.96	2524	65.01	4835.14	-1.69181	0.126278	-13.3975	6.25369e-41	5.31459e-38	Down	18	67390717	67402749	+	Tubb6	tubulin%2C beta 6 class V [Source:MGI Symbol%3BAcc:MGI:1915201]	GO:0007017:microtubule-based process;GO:0051258:protein polymerization;	GO:0005737:cytoplasm;GO:0005886:plasma membrane;GO:0005874:microtubule;	GO:0005200:structural constituent of cytoskeleton;GO:0005525:GTP binding;GO:0003924:GTPase activity;	K07375
ENSMUSG00000034765	2473	655	16.97	814	19.84	797	18.76	182	4.07	102	2.53	152	3.86	486.214	-2.66334	0.201226	-13.2356	5.4659e-40	4.40063e-37	Down	19	53529109	53542431	+	Dusp5	dual specificity phosphatase 5 [Source:MGI Symbol%3BAcc:MGI:2685183]	GO:0045892:negative regulation of transcription, DNA-templated;GO:0035335:peptidyl-tyrosine dephosphorylation;GO:0000188:inactivation of MAPK activity;GO:0001706:endoderm formation;	GO:0005654:nucleoplasm;	GO:0004725:protein tyrosine phosphatase activity;GO:0017017:MAP kinase tyrosine/serine/threonine phosphatase activity;	K04459
ENSMUSG00000020227	3676	6211	108.27	6179	101.34	6183	97.92	3459	52.09	2945	49.13	2971	50.73	4837.73	-1.31783	0.0997918	-13.2058	8.11986e-40	6.21047e-37	Down	10	120141648	120202130	-	Irak3	interleukin-1 receptor-associated kinase 3 [Source:MGI Symbol%3BAcc:MGI:1921164]	GO:0042177:negative regulation of protein catabolic process;GO:0032720:negative regulation of tumor necrosis factor production;GO:0032088:negative regulation of NF-kappaB transcription factor activity;GO:0010936:negative regulation of macrophage cytokine production;GO:0070498:interleukin-1-mediated signaling pathway;GO:0032695:negative regulation of interleukin-12 production;GO:0043330:response t…	GO:0005737:cytoplasm;GO:0005634:nucleus;	GO:0004674:protein serine/threonine kinase activity;GO:0042803:protein homodimerization activity;GO:0000287:magnesium ion binding;GO:0005524:ATP binding;GO:0046982:protein heterodimerization activity;	K04732
ENSMUSG00000020407	1961	5089	166.3	6989	214.87	5498	163.22	1178	33.26	597	18.67	694	22.21	3632.86	-3.09288	0.23525	-13.1472	1.76588e-39	1.28632e-36	Down	11	9118103	9136170	+	Upp1	uridine phosphorylase 1 [Source:MGI Symbol%3BAcc:MGI:1097668]	GO:0009166:nucleotide catabolic process;GO:0006220:pyrimidine nucleotide metabolic process;GO:0042149:cellular response to glucose starvation;GO:0046108:uridine metabolic process;	GO:0005737:cytoplasm;	GO:0004850:uridine phosphorylase activity;	K00757
ENSMUSG00000038067	1413	17575	797.04	9137	389.84	35803	1475.15	507	19.86	171	7.42	352	15.64	11833	-5.63521	0.42904	-13.1345	2.0899e-39	1.45314e-36	Down	11	98701263	98703629	+	Csf3	colony stimulating factor 3 (granulocyte) [Source:MGI Symbol%3BAcc:MGI:1339751]	GO:0032092:positive regulation of protein binding;GO:0014068:positive regulation of phosphatidylinositol 3-kinase signaling;GO:0033138:positive regulation of peptidyl-serine phosphorylation;GO:0006955:immune response;GO:0008284:positive regulation of cell proliferation;GO:0050731:positive regulation of peptidyl-tyrosine phosphorylation;GO:0071345:cellular response to cytokine stimulus;GO:0045944:…	GO:0005615:extracellular space;	GO:0008083:growth factor activity;GO:0005125:cytokine activity;GO:0019899:enzyme binding;	K05423
ENSMUSG00000042677	2882	7730	171.88	5934	124.13	9097	183.77	1818	34.92	1223	26.02	1261	27.46	4871.1	-2.69066	0.205777	-13.0756	4.53869e-39	3.01863e-36	Down	4	125118423	125127840	-	Zc3h12a	zinc finger CCCH type containing 12A [Source:MGI Symbol%3BAcc:MGI:2385891]	GO:0001525:angiogenesis;GO:0010508:positive regulation of autophagy;GO:0010628:positive regulation of gene expression;GO:0010884:positive regulation of lipid storage;GO:0010629:negative regulation of gene expression;GO:0045019:negative regulation of nitric oxide biosynthetic process;GO:0006915:apoptotic process;GO:0032088:negative regulation of NF-kappaB transcription factor activity;GO:0032720:n…	GO:0005737:cytoplasm;GO:0005730:nucleolus;GO:0005886:plasma membrane;GO:0005634:nucleus;	GO:0005515:protein binding;GO:0046872:metal ion binding;GO:0004519:endonuclease activity;	K18668
ENSMUSG00000041936	9285	3104	21.42	4185	27.17	4544	28.49	1054	6.28	855	5.65	693	4.68	2587.41	-2.48543	0.190794	-13.0268	8.61904e-39	5.49356e-36	Down	4	156165290	156197488	-	Agrn	agrin [Source:MGI Symbol%3BAcc:MGI:87961]	GO:0007213:G-protein coupled acetylcholine receptor signaling pathway;GO:0043525:positive regulation of neuron apoptotic process;GO:0007009:plasma membrane organization;GO:0010469:regulation of receptor activity;GO:2000541:positive regulation of protein geranylgeranylation;GO:0001934:positive regulation of protein phosphorylation;GO:0045944:positive regulation of transcription from RNA polymerase…	GO:0009986:cell surface;GO:0005615:extracellular space;GO:0030054:cell junction;GO:0005886:plasma membrane;GO:0016021:integral component of membrane;GO:0045202:synapse;GO:0005605:basal lamina;	GO:0002162:dystroglycan binding;GO:0035374:chondroitin sulfate binding;GO:0030548:acetylcholine receptor regulator activity;GO:0043395:heparan sulfate proteoglycan binding;GO:0005509:calcium ion binding;GO:0033691:sialic acid binding;GO:0043236:laminin binding;	K06254
ENSMUSG00000038147	6272	1870	19.11	2197	21.12	1848	17.15	7682	67.81	7959	77.82	7536	75.42	4523.34	1.62339	0.125849	12.8995	4.5307e-38	2.77224e-35	Ups	1	171839697	171890718	+	Cd84	CD84 antigen [Source:MGI Symbol%3BAcc:MGI:1336885]	GO:0007155:cell adhesion;	GO:0016021:integral component of membrane;GO:0005886:plasma membrane;	GO:0004872:receptor activity;	K06511
ENSMUSG00000035473	2476	85	2.2	77	1.87	51	1.2	547	12.23	565	13.99	466	11.81	272.053	2.5052	0.194273	12.8953	4.78583e-38	2.81572e-35	Ups	17	80127471	80185101	+	Galm	galactose mutarotase [Source:MGI Symbol%3BAcc:MGI:2442420]	GO:0019318:hexose metabolic process;	GO:0005737:cytoplasm;	GO:0030246:carbohydrate binding;GO:0016853:isomerase activity;GO:0042803:protein homodimerization activity;GO:0004034:aldose 1-epimerase activity;	K01785
ENSMUSG00000036833	7496	180	1.54	185	1.49	96	0.75	1585	11.71	1692	13.84	1244	10.42	750.936	2.88234	0.224595	12.8335	1.06436e-37	6.0302e-35	Ups	2	24976033	25054057	+	Pnpla7	patatin-like phospholipase domain containing 7 [Source:MGI Symbol%3BAcc:MGI:2385325]	GO:0006629:lipid metabolic process;GO:0008152:metabolic process;	GO:0005764:lysosome;GO:0016021:integral component of membrane;GO:0005783:endoplasmic reticulum;GO:0005739:mitochondrion;GO:0005634:nucleus;GO:0043231:intracellular membrane-bounded organelle;GO:0016020:membrane;GO:0044444:cytoplasmic part;GO:0031965:nuclear membrane;GO:0005765:lysosomal membrane;GO:0031966:mitochondrial membrane;	-	K14676
ENSMUSG00000024501	6608	504	4.89	305	2.78	597	5.26	60	0.5	43	0.4	49	0.47	284.328	-3.41993	0.266993	-12.8091	1.45903e-37	7.97101e-35	Down	18	43320984	43438286	-	Dpysl3	dihydropyrimidinase-like 3 [Source:MGI Symbol%3BAcc:MGI:1349762]	GO:0030336:negative regulation of cell migration;GO:0051017:actin filament bundle assembly;GO:0006208:pyrimidine nucleobase catabolic process;GO:0051764:actin crosslink formation;GO:0048678:response to axon injury;GO:0071345:cellular response to cytokine stimulus;GO:0010976:positive regulation of neuron projection development;GO:0010977:negative regulation of neuron projection development;GO:0051…	GO:0070382:exocytic vesicle;GO:0030027:lamellipodium;GO:0030426:growth cone;GO:0031941:filamentous actin;GO:0044297:cell body;GO:0005615:extracellular space;GO:0005829:cytosol;	GO:0035374:chondroitin sulfate binding;GO:0051219:phosphoprotein binding;GO:0016812:hydrolase activity, acting on carbon-nitrogen (but not peptide) bonds, in cyclic amides;GO:0017124:SH3 domain binding;	K07528
ENSMUSG00000058454	5817	108	1.19	93	0.96	65	0.65	626	5.96	725	7.64	593	6.4	336.396	2.48871	0.194472	12.7973	1.6985e-37	8.9593e-35	Ups	7	143823145	143848410	+	Dhcr7	7-dehydrocholesterol reductase [Source:MGI Symbol%3BAcc:MGI:1298378]	GO:0030324:lung development;GO:0055114:oxidation-reduction process;GO:0045540:regulation of cholesterol biosynthetic process;GO:0035264:multicellular organism growth;GO:0030154:cell differentiation;GO:0009791:post-embryonic development;GO:0042127:regulation of cell proliferation;GO:0001568:blood vessel development;	GO:0005640:nuclear outer membrane;GO:0016021:integral component of membrane;GO:0005783:endoplasmic reticulum;GO:0005789:endoplasmic reticulum membrane;	GO:0047598:7-dehydrocholesterol reductase activity;	K00213
ENSMUSG00000019850	7226	15985	141.76	13138	109.61	18748	151.05	3848	29.48	2491	21.14	3004	26.09	10290.4	-2.64196	0.207058	-12.7595	2.76027e-37	1.40746e-34	Down	10	19000910	19015657	-	Tnfaip3	tumor necrosis factor%2C alpha-induced protein 3 [Source:MGI Symbol%3BAcc:MGI:1196377]	GO:0048662:negative regulation of smooth muscle cell proliferation;GO:2000347:positive regulation of hepatocyte proliferation;GO:0034115:negative regulation of heterotypic cell-cell adhesion;GO:0032691:negative regulation of interleukin-1 beta production;GO:0002637:regulation of immunoglobulin production;GO:0032720:negative regulation of tumor necrosis factor production;GO:0032088:negative regula…	GO:0005764:lysosome;GO:0005634:nucleus;	GO:0043130:ubiquitin binding;GO:0004843:ubiquitin-specific protease activity;GO:0019900:kinase binding;GO:0002020:protease binding;GO:0004842:ubiquitin-protein transferase activity;GO:0043621:protein self-association;GO:0008270:zinc ion binding;GO:0003677:DNA binding;	K11859
ENSMUSG00000031955	4547	458	6.45	410	5.44	388	4.97	144	1.75	97	1.31	102	1.41	283.937	-2.18051	0.171963	-12.6801	7.61954e-37	3.75987e-34	Down	8	111710474	111743809	-	Bcar1	breast cancer anti-estrogen resistance 1 [Source:MGI Symbol%3BAcc:MGI:108091]	GO:0050853:B cell receptor signaling pathway;GO:0010595:positive regulation of endothelial cell migration;GO:0008286:insulin receptor signaling pathway;GO:0048011:neurotrophin TRK receptor signaling pathway;GO:0048008:platelet-derived growth factor receptor signaling pathway;GO:0060326:cell chemotaxis;GO:0007015:actin filament organization;GO:0007229:integrin-mediated signaling pathway;GO:0035729…	GO:0001726:ruffle;GO:0005925:focal adhesion;GO:0030027:lamellipodium;GO:0005737:cytoplasm;GO:0005886:plasma membrane;	GO:0019901:protein kinase binding;GO:0017124:SH3 domain binding;	K05726
ENSMUSG00000020108	1755	371	13.55	394	13.53	337	11.18	93	2.93	64	2.24	96	3.43	242.406	-2.41267	0.190553	-12.6614	9.67091e-37	4.623e-34	Down	10	59949669	59951834	-	Ddit4	DNA-damage-inducible transcript 4 [Source:MGI Symbol%3BAcc:MGI:1921997]	GO:0001764:neuron migration;GO:0045820:negative regulation of glycolytic process;GO:1901216:positive regulation of neuron death;GO:0048011:neurotrophin TRK receptor signaling pathway;GO:0008283:cell proliferation;GO:0051607:defense response to virus;GO:0007420:brain development;GO:0001666:response to hypoxia;GO:0032007:negative regulation of TOR signaling;GO:0072593:reactive oxygen species metabo…	GO:0005829:cytosol;GO:0005739:mitochondrion;	GO:0071889:14-3-3 protein binding;	K08270
ENSMUSG00000097754	1745	653	23.98	283	9.78	736	24.56	30	0.95	18	0.63	35	1.26	323.778	-4.36739	0.346189	-12.6156	1.73155e-36	8.0265e-34	Down	1	150159043	150164948	-	Ptgs2os2	prostaglandin-endoperoxide synthase 2%2C opposite strand 2 [Source:MGI Symbol%3BAcc:MGI:5477181]	-	-	-	-
ENSMUSG00000022094	10550	2835	17.22	3499	20	3356	18.52	1230	6.45	851	4.95	934	5.56	2247.62	-2.00165	0.158999	-12.5891	2.42371e-36	1.06233e-33	Down	14	70303469	70351425	-	Slc39a14	solute carrier family 39 (zinc transporter)%2C member 14 [Source:MGI Symbol%3BAcc:MGI:2384851]	GO:0006882:cellular zinc ion homeostasis;GO:0071578:zinc II ion transmembrane import;GO:0034755:iron ion transmembrane transport;GO:0015684:ferrous iron transport;GO:0030001:metal ion transport;GO:0055085:transmembrane transport;	GO:0005887:integral component of plasma membrane;GO:0016020:membrane;	GO:0015093:ferrous iron transmembrane transporter activity;GO:0005385:zinc ion transmembrane transporter activity;GO:0046873:metal ion transmembrane transporter activity;	K14720
ENSMUSG00000025950	2771	1671	38.64	1301	28.31	1472	30.93	6575	131.36	5618	124.33	5546	125.62	3438.18	1.64513	0.130681	12.5889	2.43065e-36	1.06233e-33	Ups	1	65158616	65186500	-	Idh1	isocitrate dehydrogenase 1 (NADP+)%2C soluble [Source:MGI Symbol%3BAcc:MGI:96413]	GO:0006099:tricarboxylic acid cycle;GO:0006102:isocitrate metabolic process;GO:0006979:response to oxidative stress;GO:0055114:oxidation-reduction process;GO:0048545:response to steroid hormone;GO:0006103:2-oxoglutarate metabolic process;GO:0006749:glutathione metabolic process;GO:0006097:glyoxylate cycle;	GO:0005829:cytosol;GO:0005777:peroxisome;GO:0005739:mitochondrion;	GO:0051287:NAD binding;GO:0004450:isocitrate dehydrogenase (NADP+) activity;GO:0000287:magnesium ion binding;GO:0005102:receptor binding;GO:0050661:NADP binding;GO:0042803:protein homodimerization activity;	K00031
ENSMUSG00000028874	3863	365	6.05	225	3.51	246	3.71	1975	28.3	2821	44.78	2315	37.61	1209.04	2.69619	0.216624	12.4464	1.46215e-35	6.21293e-33	Ups	4	132974095	133001910	+	Fgr	FGR proto-oncogene%2C Src family tyrosine kinase [Source:MGI Symbol%3BAcc:MGI:95527]	GO:0008360:regulation of cell shape;GO:0014068:positive regulation of phosphatidylinositol 3-kinase signaling;GO:0045859:regulation of protein kinase activity;GO:0050715:positive regulation of cytokine secretion;GO:0007229:integrin-mediated signaling pathway;GO:0046777:protein autophosphorylation;GO:0045088:regulation of innate immune response;GO:0018108:peptidyl-tyrosine phosphorylation;GO:00435…	GO:0032587:ruffle membrane;GO:0005758:mitochondrial intermembrane space;GO:0015629:actin cytoskeleton;GO:0005743:mitochondrial inner membrane;GO:0005829:cytosol;	GO:0004715:non-membrane spanning protein tyrosine kinase activity;GO:0019901:protein kinase binding;GO:0001784:phosphotyrosine binding;GO:0034988:Fc-gamma receptor I complex binding;GO:0005524:ATP binding;	K08891
ENSMUSG00000018752	2235	71	2.04	48	1.29	46	1.2	411	10.18	474	13.01	400	11.23	220.433	2.57169	0.207147	12.4148	2.17262e-35	8.98233e-33	Ups	11	69682577	69696098	-	Tnfsfm13	tumor necrosis factor (ligand) superfamily%2C membrane-bound member 13 [Source:MGI Symbol%3BAcc:MGI:3845075]	GO:0006955:immune response;GO:0002426:immunoglobulin production in mucosal tissue;GO:0002636:positive regulation of germinal center formation;GO:0008284:positive regulation of cell proliferation;GO:0048298:positive regulation of isotype switching to IgA isotypes;	GO:0016020:membrane;GO:0005615:extracellular space;GO:0009897:external side of plasma membrane;	GO:0005125:cytokine activity;GO:0005164:tumor necrosis factor receptor binding;	K05474
ENSMUSG00000004837	1793	624	22.3	664	22.33	687	22.31	239	7.38	281	9.61	228	7.98	478.224	-1.71949	0.138706	-12.3966	2.7257e-35	1.08082e-32	Down	11	61653265	61672784	+	Grap	GRB2-related adaptor protein [Source:MGI Symbol%3BAcc:MGI:1918770]	-	-	-	K04364
ENSMUSG00000038811	1877	458	15.64	391	12.56	296	9.18	2132	62.88	2678	87.5	2391	79.95	1278.82	2.28514	0.184349	12.3957	2.75558e-35	1.08082e-32	Ups	11	95837216	95845734	+	Gngt2	guanine nucleotide binding protein (G protein)%2C gamma transducing activity polypeptide 2 [Source:MGI Symbol%3BAcc:MGI:893584]	GO:0007186:G-protein coupled receptor signaling pathway;	GO:0005834:heterotrimeric G-protein complex;	GO:0004871:signal transducer activity;GO:0003924:GTPase activity;	K04549
ENSMUSG00000056069	3241	39	0.77	47	0.87	26	0.47	353	6.03	323	6.11	296	5.73	163.924	2.71182	0.220473	12.3	9.05759e-35	3.46385e-32	Ups	15	27655069	27681579	-	Otulinl	OTU deubiquitinase with linear linkage specificity like [Source:MGI Symbol%3BAcc:MGI:2687281]	-	-	-	-
ENSMUSG00000020134	6553	1246	12.18	1301	11.97	1748	15.53	456	3.85	437	4.09	362	3.47	985.347	-2.08566	0.169903	-12.2756	1.22496e-34	4.5703e-32	Down	11	21091291	21150323	+	Peli1	pellino 1 [Source:MGI Symbol%3BAcc:MGI:1914495]	GO:0032496:response to lipopolysaccharide;GO:0070936:protein K48-linked ubiquitination;GO:0008063:Toll signaling pathway;GO:0034141:positive regulation of toll-like receptor 3 signaling pathway;GO:0031398:positive regulation of protein ubiquitination;GO:0034134:toll-like receptor 2 signaling pathway;GO:0042130:negative regulation of T cell proliferation;GO:0032088:negative regulation of NF-kappaB…	GO:0005829:cytosol;GO:0005634:nucleus;	GO:0004842:ubiquitin-protein transferase activity;GO:0005515:protein binding;	K11964
ENSMUSG00000026748	6947	1366	12.6	1259	10.93	1574	13.19	5962	47.51	6075	53.63	5044	45.57	3298.29	1.67	0.137282	12.1648	4.78876e-34	1.74414e-31	Ups	2	16356304	16755839	+	Plxdc2	plexin domain containing 2 [Source:MGI Symbol%3BAcc:MGI:1914698]	-	GO:0005886:plasma membrane;GO:0016021:integral component of membrane;	GO:0005515:protein binding;	-
ENSMUSG00000032265	5703	7607	85.47	10625	112.32	8647	88.27	2950	28.64	2530	27.21	2100	23.11	6118.26	-2.13566	0.175923	-12.1398	6.49977e-34	2.31226e-31	Down	9	85320439	85327348	-	Tent5a	terminal nucleotidyltransferase 5A [Source:MGI Symbol%3BAcc:MGI:2670964]	-	-	-	-
ENSMUSG00000041827	2608	3642	89.49	13404	309.85	8377	187	97	2.06	43	1.01	60	1.44	4771.52	-6.17998	0.510141	-12.1143	8.87674e-34	3.08608e-31	Down	5	114923240	114937915	+	Oasl1	2'-5' oligoadenylate synthetase-like 1 [Source:MGI Symbol%3BAcc:MGI:2180849]	GO:0045087:innate immune response;GO:0045071:negative regulation of viral genome replication;GO:0051607:defense response to virus;GO:0009615:response to virus;GO:0006952:defense response;GO:0006955:immune response;	GO:0005730:nucleolus;GO:0005737:cytoplasm;	GO:0003677:DNA binding;GO:0003725:double-stranded RNA binding;GO:0005524:ATP binding;GO:0001730:2'-5'-oligoadenylate synthetase activity;	K14608
ENSMUSG00000074212	15741	332	1.35	323	1.24	245	0.91	1264	4.45	1261	4.91	1273	5.08	728.339	1.72722	0.142843	12.0917	1.1686e-33	3.97245e-31	Ups	3	137867675	137916557	+	Dnajb14	DnaJ heat shock protein family (Hsp40) member B14 [Source:MGI Symbol%3BAcc:MGI:1917854]	-	GO:0016021:integral component of membrane;	-	K09520
ENSMUSG00000040528	2474	1782	46.16	2651	64.6	2835	66.71	617	13.81	399	9.89	390	9.89	1561.07	-2.65274	0.219899	-12.0635	1.64703e-33	5.47711e-31	Down	11	106751226	106768794	+	Milr1	mast cell immunoglobulin like receptor 1 [Source:MGI Symbol%3BAcc:MGI:2685731]	GO:0033004:negative regulation of mast cell activation;GO:0043303:mast cell degranulation;	GO:0005887:integral component of plasma membrane;GO:0005576:extracellular region;	GO:0005515:protein binding;	K09228;K02333
ENSMUSG00000050370	1387	4716	217.88	10083	438.27	4954	207.94	93	3.71	33	1.46	102	4.62	3710.34	-5.8338	0.485229	-12.0228	2.69798e-33	8.78107e-31	Down	19	34473778	34475164	-	Ch25h	cholesterol 25-hydroxylase [Source:MGI Symbol%3BAcc:MGI:1333869]	GO:0006633:fatty acid biosynthetic process;GO:0055114:oxidation-reduction process;GO:0008203:cholesterol metabolic process;GO:0016126:sterol biosynthetic process;	GO:0016021:integral component of membrane;GO:0005789:endoplasmic reticulum membrane;	GO:0001567:cholesterol 25-hydroxylase activity;GO:0005506:iron ion binding;	K10223
ENSMUSG00000022265	3610	250	4.44	213	3.56	175	2.82	947	14.52	916	15.56	862	14.99	520.398	1.74152	0.145427	11.9752	4.7916e-33	1.52702e-30	Ups	15	27466677	27594909	+	Ank	progressive ankylosis [Source:MGI Symbol%3BAcc:MGI:3045421]	GO:0030500:regulation of bone mineralization;GO:0030505:inorganic diphosphate transport;GO:0034220:ion transmembrane transport;GO:0006817:phosphate ion transport;GO:0035435:phosphate ion transmembrane transport;	GO:0005887:integral component of plasma membrane;	GO:0015114:phosphate ion transmembrane transporter activity;GO:0030504:inorganic diphosphate transmembrane transporter activity;GO:0005315:inorganic phosphate transmembrane transporter activity;	-
ENSMUSG00000047945	1605	7165	286.07	10203	383.25	10223	370.82	1744	60.16	2354	89.94	1953	76.38	6038.78	-2.46673	0.20739	-11.8942	1.26909e-32	3.96188e-30	Down	4	129513581	129515985	+	Marcksl1	MARCKS-like 1 [Source:MGI Symbol%3BAcc:MGI:97143]	GO:0008284:positive regulation of cell proliferation;	-	-	K13536
ENSMUSG00000031442	12984	12	0.06	1	0	2	0.01	235	1	215	1.02	277	1.34	110.435	4.76788	0.403128	11.8272	2.82388e-32	8.63937e-30	Ups	8	12873806	13020905	+	Mcf2l	mcf.2 transforming sequence-like [Source:MGI Symbol%3BAcc:MGI:103263]	GO:0045944:positive regulation of transcription from RNA polymerase II promoter;GO:0035023:regulation of Rho protein signal transduction;GO:0050790:regulation of catalytic activity;GO:0007266:Rho protein signal transduction;	GO:0030027:lamellipodium;GO:0005737:cytoplasm;GO:0005886:plasma membrane;GO:0005622:intracellular;GO:0016020:membrane;	GO:0005089:Rho guanyl-nucleotide exchange factor activity;GO:0005545:1-phosphatidylinositol binding;GO:0005515:protein binding;	-
ENSMUSG00000016524	1149	97	5.41	498	26.13	367	18.6	0	0	2	0.11	2	0.11	180.271	-6.36684	0.539046	-11.8113	3.41157e-32	1.02327e-29	Down	1	130932656	130940115	-	Il19	interleukin 19 [Source:MGI Symbol%3BAcc:MGI:1890472]	GO:0042226:interleukin-6 biosynthetic process;GO:0072593:reactive oxygen species metabolic process;	GO:0005615:extracellular space;	GO:0005125:cytokine activity;	K05444
ENSMUSG00000023272	1366	2162	101.42	2270	100.19	2461	104.89	989	40.08	989	44.4	1074	49.35	1735.21	-1.49629	0.126756	-11.8046	3.69707e-32	1.08758e-29	Down	15	88819646	88826683	+	Creld2	cysteine-rich with EGF-like domains 2 [Source:MGI Symbol%3BAcc:MGI:1923987]	-	GO:0005615:extracellular space;GO:0005783:endoplasmic reticulum;GO:0005794:Golgi apparatus;	GO:0005509:calcium ion binding;	-
ENSMUSG00000041720	11254	1546	8.8	1407	7.54	1373	7.1	4538	22.32	4214	22.96	3799	21.19	2652.8	1.19297	0.10169	11.7314	8.80325e-32	2.54082e-29	Ups	16	17280351	17406314	-	Pi4ka	phosphatidylinositol 4-kinase alpha [Source:MGI Symbol%3BAcc:MGI:2448506]	GO:0016310:phosphorylation;GO:0009987:cellular process;GO:0046854:phosphatidylinositol phosphorylation;GO:0048015:phosphatidylinositol-mediated signaling;	GO:0030660:Golgi-associated vesicle membrane;GO:0005886:plasma membrane;	GO:0004430:1-phosphatidylinositol 4-kinase activity;GO:0016772:transferase activity, transferring phosphorus-containing groups;GO:0016773:phosphotransferase activity, alcohol group as acceptor;GO:0016301:kinase activity;	K00888
ENSMUSG00000066800	6641	1334	12.87	1263	11.47	1178	10.33	3683	30.7	3714	34.3	3432	32.44	2299.92	1.1796	0.100834	11.6985	1.29727e-31	3.67488e-29	Ups	1	153749426	153764221	+	Rnasel	ribonuclease L (2'%2C 5'-oligoisoadenylate synthetase-dependent) [Source:MGI Symbol%3BAcc:MGI:1098272]	GO:0006397:mRNA processing;GO:0051607:defense response to virus;GO:0006468:protein phosphorylation;GO:0045071:negative regulation of viral genome replication;GO:0045944:positive regulation of transcription from RNA polymerase II promoter;GO:0006364:rRNA processing;	GO:0016363:nuclear matrix;GO:0005739:mitochondrion;GO:0005737:cytoplasm;	GO:0004540:ribonuclease activity;GO:0004672:protein kinase activity;GO:0046872:metal ion binding;GO:0004519:endonuclease activity;GO:0005524:ATP binding;GO:0019843:rRNA binding;GO:0016772:transferase activity, transferring phosphorus-containing groups;GO:0000166:nucleotide binding;GO:0043167:ion binding;	K01165
ENSMUSG00000052516	16983	355	1.34	189	0.67	363	1.24	24	0.08	17	0.06	33	0.12	179.868	-3.73123	0.321042	-11.6223	3.17645e-31	8.83458e-29	Down	16	73891839	74411825	-	Robo2	roundabout guidance receptor 2 [Source:MGI Symbol%3BAcc:MGI:1890110]	GO:0007156:homophilic cell adhesion via plasma membrane adhesion molecules;GO:0001657:ureteric bud development;GO:0001656:metanephros development;GO:0016199:axon midline choice point recognition;GO:0050925:negative regulation of negative chemotaxis;GO:0050772:positive regulation of axonogenesis;GO:0021891:olfactory bulb interneuron development;GO:0031290:retinal ganglion cell axon guidance;	GO:0016021:integral component of membrane;GO:0009986:cell surface;GO:0030673:axolemma;	GO:0008046:axon guidance receptor activity;GO:0042802:identical protein binding;GO:0046982:protein heterodimerization activity;	K06754
ENSMUSG00000031838	981	1990	129.99	1658	101.89	1286	76.32	8962	505.77	8059	503.8	7813	499.89	4575.24	1.96787	0.169575	11.6047	3.90018e-31	1.06538e-28	Ups	8	70762774	70766663	-	Ifi30	interferon gamma inducible protein 30 [Source:MGI Symbol%3BAcc:MGI:2137648]	-	-	-	-
ENSMUSG00000052384	4177	720	11.05	971	14.01	680	9.48	3858	51.13	4704	69.06	4217	63.37	2332.19	2.06622	0.178111	11.6008	4.08429e-31	1.09609e-28	Ups	16	32142785	32165594	-	Nrros	negative regulator of reactive oxygen species [Source:MGI Symbol%3BAcc:MGI:2445095]	-	GO:0016021:integral component of membrane;	-	K09228
ENSMUSG00000024300	4970	1399	18.04	1205	14.62	691	8.09	9374	104.42	10448	128.92	10172	128.46	5048.74	2.77553	0.239633	11.5824	5.05872e-31	1.33419e-28	Ups	17	33555707	33607764	+	Myo1f	myosin IF [Source:MGI Symbol%3BAcc:MGI:107711]	GO:0032956:regulation of actin cytoskeleton organization;GO:0007162:negative regulation of cell adhesion;GO:0030335:positive regulation of cell migration;GO:0045088:regulation of innate immune response;GO:0043312:neutrophil degranulation;GO:0050830:defense response to Gram-positive bacterium;	GO:0016459:myosin complex;GO:0030864:cortical actin cytoskeleton;GO:0031941:filamentous actin;	GO:0005516:calmodulin binding;GO:0005524:ATP binding;GO:0003774:motor activity;GO:0003779:actin binding;GO:0005515:protein binding;GO:0000166:nucleotide binding;	K10356
ENSMUSG00000015312	1589	1721	69.4	1282	48.64	2144	78.55	382	13.31	225	8.68	345	13.63	1099.35	-2.69778	0.233781	-11.5398	8.31374e-31	2.15551e-28	Down	10	80930073	80932204	+	Gadd45b	growth arrest and DNA-damage-inducible 45 beta [Source:MGI Symbol%3BAcc:MGI:107776]	GO:0051726:regulation of cell cycle;GO:0006915:apoptotic process;GO:0006469:negative regulation of protein kinase activity;GO:0000186:activation of MAPKK activity;GO:0030154:cell differentiation;GO:0007275:multicellular organismal development;GO:0006950:response to stress;	GO:0005634:nucleus;	GO:0005515:protein binding;	K04402
ENSMUSG00000078486	3901	583	9.58	621	9.6	796	11.88	244	3.46	201	3.16	184	2.96	465.213	-1.98142	0.172024	-11.5183	1.06685e-30	2.71992e-28	Down	4	156215868	156221307	+	Perm1	PPARGC1 and ESRR induced regulator%2C muscle 1 [Source:MGI Symbol%3BAcc:MGI:1921433]	-	-	-	-
ENSMUSG00000003955	850	785	59.18	851	60.36	721	49.38	417	27.16	385	27.78	360	26.58	609.748	-1.34796	0.117536	-11.4685	1.8995e-30	4.76338e-28	Down	16	36043761	36071594	-	Fam162a	family with sequence similarity 162%2C member A [Source:MGI Symbol%3BAcc:MGI:1917436]	GO:0051402:neuron apoptotic process;GO:0071456:cellular response to hypoxia;GO:0090200:positive regulation of release of cytochrome c from mitochondria;GO:0043065:positive regulation of apoptotic process;GO:0006919:activation of cysteine-type endopeptidase activity involved in apoptotic process;GO:0006927:transformed cell apoptotic process;	GO:0005739:mitochondrion;GO:0016021:integral component of membrane;	-	-
ENSMUSG00000013622	2082	219	6.74	225	6.52	181	5.06	803	21.35	728	21.44	765	23.06	455	1.52889	0.133533	11.4495	2.36449e-30	5.83381e-28	Ups	5	31048312	31054623	+	Atraid	all-trans retinoic acid induced differentiation factor [Source:MGI Symbol%3BAcc:MGI:1918918]	GO:0010468:regulation of gene expression;GO:0045669:positive regulation of osteoblast differentiation;GO:0033689:negative regulation of osteoblast proliferation;GO:0030501:positive regulation of bone mineralization;GO:2000599:negative regulation of cyclin catabolic process;	GO:0016021:integral component of membrane;GO:0048471:perinuclear region of cytoplasm;GO:0005635:nuclear envelope;GO:0005886:plasma membrane;	-	-
ENSMUSG00000022584	2740	134	3.13	148	3.26	111	2.36	15	0.3	14	0.31	12	0.27	79.1296	-3.42684	0.299606	-11.4378	2.70674e-30	6.57223e-28	Down	15	75108158	75111970	-	Ly6c2	lymphocyte antigen 6 complex%2C locus C2 [Source:MGI Symbol%3BAcc:MGI:3712069]	-	GO:0031225:anchored component of membrane;GO:0009897:external side of plasma membrane;	-	K06846
ENSMUSG00000036918	6720	258	2.46	317	2.84	187	1.62	1452	11.96	1449	13.22	1249	11.67	753.099	2.07465	0.181765	11.4139	3.5621e-30	8.51399e-28	Ups	17	87282886	87381769	+	Ttc7	tetratricopeptide repeat domain 7 [Source:MGI Symbol%3BAcc:MGI:1920999]	GO:0030097:hemopoiesis;GO:0006879:cellular iron ion homeostasis;	-	-	-
ENSMUSG00000036880	1516	109	4.61	151	6	120	4.61	586	21.4	620	25.08	579	23.97	334.379	1.872	0.164056	11.4107	3.69664e-30	8.69963e-28	Ups	18	74779197	74806208	+	Acaa2	acetyl-Coenzyme A acyltransferase 2 (mitochondrial 3-oxoacyl-Coenzyme A thiolase) [Source:MGI Symbol%3BAcc:MGI:1098623]	GO:0006084:acetyl-CoA metabolic process;GO:0006635:fatty acid beta-oxidation;GO:0043066:negative regulation of apoptotic process;	GO:0005743:mitochondrial inner membrane;GO:0005759:mitochondrial matrix;	GO:0003988:acetyl-CoA C-acyltransferase activity;	K07508
ENSMUSG00000015396	2572	1027	25.59	587	13.76	1197	27.09	171	3.68	167	3.98	161	3.93	597.359	-2.74657	0.242026	-11.3482	7.56828e-30	1.75412e-27	Down	13	43784775	43803132	+	Cd83	CD83 antigen [Source:MGI Symbol%3BAcc:MGI:1328316]	GO:0014070:response to organic cyclic compound;GO:0032713:negative regulation of interleukin-4 production;GO:0032743:positive regulation of interleukin-2 production;GO:0043372:positive regulation of CD4-positive, alpha-beta T cell differentiation;GO:0032733:positive regulation of interleukin-10 production;	GO:0009897:external side of plasma membrane;GO:0016021:integral component of membrane;	-	K06510
ENSMUSG00000030203	7798	2453	20.16	1939	14.99	2957	22.08	788	5.59	516	4.06	603	4.85	1649.29	-2.24464	0.197856	-11.3448	7.86997e-30	1.79682e-27	Down	6	134715468	134792625	-	Dusp16	dual specificity phosphatase 16 [Source:MGI Symbol%3BAcc:MGI:1917936]	GO:0006470:protein dephosphorylation;GO:0000188:inactivation of MAPK activity;	GO:0005737:cytoplasm;GO:0005634:nucleus;	GO:0017017:MAP kinase tyrosine/serine/threonine phosphatase activity;GO:0004725:protein tyrosine phosphatase activity;GO:0005515:protein binding;GO:0016301:kinase activity;	K04459
ENSMUSG00000039470	5528	183	2.12	204	2.22	125	1.32	17	0.17	6	0.07	15	0.17	100.749	-3.83492	0.339279	-11.3032	1.2659e-29	2.84773e-27	Down	8	40423815	40510268	+	Zdhhc2	zinc finger%2C DHHC domain containing 2 [Source:MGI Symbol%3BAcc:MGI:1923452]	GO:0018345:protein palmitoylation;	GO:0005887:integral component of plasma membrane;GO:0055038:recycling endosome membrane;	GO:0016409:palmitoyltransferase activity;GO:0008270:zinc ion binding;	K18932;K12581
ENSMUSG00000003546	2377	169	4.56	165	4.18	90	2.2	950	22.13	999	25.77	936	24.72	504.789	2.38072	0.210791	11.2942	1.40106e-29	3.1061e-27	Ups	17	46630624	46646022	-	Klc4	kinesin light chain 4 [Source:MGI Symbol%3BAcc:MGI:1922014]	-	GO:0005737:cytoplasm;GO:0005874:microtubule;GO:0005871:kinesin complex;	GO:0003777:microtubule motor activity;	K10407
ENSMUSG00000025701	4106	142	2.22	119	1.75	70	0.99	1144	15.42	1053	15.73	719	10.99	488.886	2.71571	0.240517	11.2911	1.45196e-29	3.15247e-27	Ups	6	116410077	116461178	-	Alox5	arachidonate 5-lipoxygenase [Source:MGI Symbol%3BAcc:MGI:87999]	GO:0019369:arachidonic acid metabolic process;GO:0055114:oxidation-reduction process;GO:0019370:leukotriene biosynthetic process;GO:0002526:acute inflammatory response;GO:0002540:leukotriene production involved in inflammatory response;GO:0045907:positive regulation of vasoconstriction;GO:0019233:sensory perception of pain;GO:0019372:lipoxygenase pathway;GO:0007584:response to nutrient;GO:0055093…	GO:0005829:cytosol;GO:0016363:nuclear matrix;GO:0005641:nuclear envelope lumen;GO:0031965:nuclear membrane;GO:0030425:dendrite;GO:0042383:sarcolemma;	GO:0005515:protein binding;GO:0016165:linoleate 13S-lipoxygenase activity;GO:0005506:iron ion binding;GO:0004051:arachidonate 5-lipoxygenase activity;	K00461
ENSMUSG00000062082	2045	108	3.38	90	2.65	101	2.88	443	11.99	504	15.11	472	14.49	265.505	1.88775	0.167199	11.2904	1.4632e-29	3.15247e-27	Ups	16	44811733	44839150	+	Cd200r4	CD200 receptor 4 [Source:MGI Symbol%3BAcc:MGI:3036289]	-	GO:0016021:integral component of membrane;GO:0009897:external side of plasma membrane;	GO:0004872:receptor activity;GO:0005515:protein binding;	-
ENSMUSG00000001288	4261	309	4.65	316	4.47	247	3.37	1043	13.55	1078	15.51	1025	15.1	626.727	1.50444	0.133618	11.2593	2.08421e-29	4.42807e-27	Ups	15	102234938	102257517	-	Rarg	retinoic acid receptor%2C gamma [Source:MGI Symbol%3BAcc:MGI:97858]	GO:0000122:negative regulation of transcription from RNA polymerase II promoter;GO:0048048:embryonic eye morphogenesis;GO:0048384:retinoic acid receptor signaling pathway;GO:0035116:embryonic hindlimb morphogenesis;GO:0031641:regulation of myelination;GO:0070384:Harderian gland development;GO:0060740:prostate gland epithelium morphogenesis;GO:0008285:negative regulation of cell proliferation;GO:0…	GO:0005667:transcription factor complex;	GO:0046965:retinoid X receptor binding;GO:0008270:zinc ion binding;GO:0003707:steroid hormone receptor activity;GO:0043565:sequence-specific DNA binding;GO:0003708:retinoic acid receptor activity;	K08529
ENSMUSG00000001918	4173	441	6.77	461	6.66	315	4.39	1833	24.32	2014	29.6	2107	31.69	1107.84	1.93289	0.172378	11.2131	3.51669e-29	7.36915e-27	Ups	7	16781340	16798274	+	Slc1a5	solute carrier family 1 (neutral amino acid transporter)%2C member 5 [Source:MGI Symbol%3BAcc:MGI:105305]	GO:0006835:dicarboxylic acid transport;GO:0003333:amino acid transmembrane transport;GO:0015825:L-serine transport;GO:0006860:extracellular amino acid transport;	GO:0016021:integral component of membrane;	GO:0017153:sodium:dicarboxylate symporter activity;GO:0015194:L-serine transmembrane transporter activity;	K05616
ENSMUSG00000004933	4594	20	0.28	30	0.39	23	0.29	225	2.71	229	3.06	267	3.65	120.399	2.87195	0.257447	11.1555	6.72992e-29	1.39118e-26	Ups	10	81252935	81263365	+	Matk	megakaryocyte-associated tyrosine kinase [Source:MGI Symbol%3BAcc:MGI:99259]	GO:0006468:protein phosphorylation;	GO:0005737:cytoplasm;GO:0016020:membrane;	GO:0004715:non-membrane spanning protein tyrosine kinase activity;GO:0005524:ATP binding;	K08888
ENSMUSG00000024785	1889	2017	68.42	1362	43.47	1507	46.45	500	14.65	405	13.15	536	17.81	1121.37	-2.05669	0.185704	-11.0751	1.65757e-28	3.38079e-26	Down	19	29101375	29143929	+	Rcl1	RNA terminal phosphate cyclase-like 1 [Source:MGI Symbol%3BAcc:MGI:1913275]	GO:0006364:rRNA processing;	GO:0005730:nucleolus;	GO:0003963:RNA-3'-phosphate cyclase activity;	K11108
ENSMUSG00000108732	3881	194	3.2	153	2.38	210	3.15	38	0.54	29	0.46	35	0.57	118.762	-2.70151	0.244214	-11.0621	1.91658e-28	3.85763e-26	Down	7	34389732	34393612	+	2310043P16Rik	RIKEN cDNA 2310043P16 gene [Source:MGI Symbol%3BAcc:MGI:1917385]	-	-	-	-
ENSMUSG00000024737	5491	26030	303.77	23460	257.58	37924	402.09	6979	70.36	5008	55.93	5904	67.49	18933.4	-2.55888	0.232041	-11.0277	2.80816e-28	5.57876e-26	Down	19	10839727	10859362	+	Slc15a3	solute carrier family 15%2C member 3 [Source:MGI Symbol%3BAcc:MGI:1929691]	GO:0015833:peptide transport;GO:0030163:protein catabolic process;GO:0006857:oligopeptide transport;GO:0015031:protein transport;	GO:0005765:lysosomal membrane;GO:0016021:integral component of membrane;	GO:0005427:proton-dependent oligopeptide secondary active transmembrane transporter activity;GO:0015293:symporter activity;	K14638
ENSMUSG00000052485	1583	107	4.33	172	6.55	129	4.74	11	0.38	14	0.54	9	0.36	81.0005	-3.68291	0.336456	-10.9462	6.93061e-28	1.3592e-25	Down	13	98686235	98694834	-	Tmem171	transmembrane protein 171 [Source:MGI Symbol%3BAcc:MGI:2685751]	-	GO:0016021:integral component of membrane;	-	-
ENSMUSG00000039232	4209	1129	17.19	1207	17.29	1207	16.7	684	9	518	7.55	531	7.92	914.342	-1.36199	0.124762	-10.9167	9.58789e-28	1.85653e-25	Down	10	12938209	12964298	-	Stx11	syntaxin 11 [Source:MGI Symbol%3BAcc:MGI:1921982]	GO:0016192:vesicle-mediated transport;GO:0006886:intracellular protein transport;	GO:0005794:Golgi apparatus;GO:0016020:membrane;	GO:0005484:SNAP receptor activity;	K08487
ENSMUSG00000025260	1298	197	9.73	200	9.29	207	9.28	663	28.28	678	32.03	655	31.67	407.216	1.37893	0.1265	10.9006	1.14459e-27	2.1886e-25	Ups	X	152001845	152004442	+	Hsd17b10	hydroxysteroid (17-beta) dehydrogenase 10 [Source:MGI Symbol%3BAcc:MGI:1333871]	GO:0055114:oxidation-reduction process;GO:0008033:tRNA processing;GO:0051289:protein homotetramerization;	GO:0005743:mitochondrial inner membrane;GO:0005783:endoplasmic reticulum;	GO:0030331:estrogen receptor binding;GO:0051287:NAD binding;GO:0047015:3-hydroxy-2-methylbutyryl-CoA dehydrogenase activity;GO:0018454:acetoacetyl-CoA reductase activity;GO:0042802:identical protein binding;GO:0001540:beta-amyloid binding;GO:0005496:steroid binding;GO:0003857:3-hydroxyacyl-CoA dehydrogenase activity;GO:0004303:estradiol 17-beta-dehydrogenase activity;	K08683
ENSMUSG00000036002	4129	2777	43.1	2595	37.89	3267	46.06	1442	19.33	1326	19.69	1282	19.49	2206.19	-1.41883	0.130572	-10.8662	1.66998e-27	3.15379e-25	Down	4	43032414	43046220	-	Fam214b	family with sequence similarity 214%2C member B [Source:MGI Symbol%3BAcc:MGI:2441854]	-	-	-	-
ENSMUSG00000034487	3642	40	0.7	58	0.96	44	0.7	318	4.83	362	6.1	277	4.77	167.529	2.35828	0.217392	10.848	2.03757e-27	3.80106e-25	Ups	9	53384025	53401867	+	Poglut3	protein O-glucosyltransferase 3 [Source:MGI Symbol%3BAcc:MGI:1923765]	-	GO:0005788:endoplasmic reticulum lumen;	-	-
ENSMUSG00000069662	4048	3502	55.44	4540	67.62	4475	64.36	1737	23.76	1723	26.1	1357	21.04	3040.81	-1.69746	0.156636	-10.837	2.29815e-27	4.23553e-25	Down	10	37133375	37138920	-	Marcks	myristoylated alanine rich protein kinase C substrate [Source:MGI Symbol%3BAcc:MGI:96907]	-	GO:0005886:plasma membrane;GO:0005938:cell cortex;GO:0005813:centrosome;GO:0042585:germinal vesicle;	GO:0003779:actin binding;GO:0005516:calmodulin binding;GO:0005080:protein kinase C binding;	K12561
ENSMUSG00000034957	2636	862	20.96	689	15.76	622	13.74	3923	82.39	2858	66.49	2857	68.03	1818.43	1.78362	0.164615	10.8351	2.3468e-27	4.27369e-25	Ups	7	35119293	35121928	+	Cebpa	CCAAT/enhancer binding protein (C/EBP)%2C alpha [Source:MGI Symbol%3BAcc:MGI:99480]	GO:0048469:cell maturation;GO:0050872:white fat cell differentiation;GO:0030324:lung development;GO:0030225:macrophage differentiation;GO:0000122:negative regulation of transcription from RNA polymerase II promoter;GO:0000050:urea cycle;GO:0001892:embryonic placenta development;GO:0071407:cellular response to organic cyclic compound;GO:0050873:brown fat cell differentiation;GO:0008203:cholesterol…	GO:0005667:transcription factor complex;	GO:0044212:transcription regulatory region DNA binding;GO:0019904:protein domain specific binding;GO:0003705:RNA polymerase II distal enhancer sequence-specific DNA binding transcription factor activity;GO:0042803:protein homodimerization activity;GO:0003700:sequence-specific DNA binding transcription factor activity;GO:0043565:sequence-specific DNA binding;	K09055
ENSMUSG00000036381	11059	48	0.28	63	0.34	58	0.31	311	1.56	376	2.09	356	2.02	185.93	2.24461	0.207337	10.8259	2.59461e-27	4.66938e-25	Ups	3	59113855	59153618	-	P2ry14	purinergic receptor P2Y%2C G-protein coupled%2C 14 [Source:MGI Symbol%3BAcc:MGI:2155705]	GO:0006955:immune response;GO:0035589:G-protein coupled purinergic nucleotide receptor signaling pathway;	GO:0005886:plasma membrane;GO:0016021:integral component of membrane;	GO:0045028:G-protein coupled purinergic nucleotide receptor activity;	K04299
ENSMUSG00000030410	2556	492	12.33	546	12.88	643	14.65	176	3.81	182	4.37	111	2.73	382.063	-2.14225	0.198429	-10.7961	3.59311e-27	6.39114e-25	Down	7	19076227	19082776	+	Dmwd	dystrophia myotonica-containing WD repeat motif [Source:MGI Symbol%3BAcc:MGI:94907]	-	-	-	-
ENSMUSG00000028599	3818	54063	907.39	41397	653.68	63375	966.36	13731	199.1	10520	168.97	13272	218.19	35126.3	-2.35993	0.219109	-10.7706	4.74119e-27	8.33632e-25	Down	4	145213463	145246870	-	Tnfrsf1b	tumor necrosis factor receptor superfamily%2C member 1b [Source:MGI Symbol%3BAcc:MGI:1314883]	GO:0050728:negative regulation of inflammatory response;GO:0006955:immune response;GO:0008283:cell proliferation;GO:0051044:positive regulation of membrane protein ectodomain proteolysis;GO:0050779:RNA destabilization;GO:0033209:tumor necrosis factor-mediated signaling pathway;GO:0008219:cell death;GO:0071222:cellular response to lipopolysaccharide;	GO:0045121:membrane raft;GO:0043196:varicosity;GO:0016021:integral component of membrane;GO:0043025:neuronal cell body;GO:0048471:perinuclear region of cytoplasm;GO:0005634:nucleus;	GO:0031625:ubiquitin protein ligase binding;GO:0005031:tumor necrosis factor-activated receptor activity;	K05141
ENSMUSG00000020400	3539	9325	168.85	8869	151.09	9375	154.22	4251	66.5	2777	48.12	3006	53.31	6603.26	-1.77751	0.166467	-10.6778	1.29264e-26	2.24699e-24	Down	11	54910785	54962917	-	Tnip1	TNFAIP3 interacting protein 1 [Source:MGI Symbol%3BAcc:MGI:1926194]	GO:0085032:modulation by symbiont of host I-kappaB kinase/NF-kappaB cascade;GO:0070373:negative regulation of ERK1 and ERK2 cascade;GO:0043124:negative regulation of I-kappaB kinase/NF-kappaB signaling;GO:0007159:leukocyte cell-cell adhesion;GO:0009101:glycoprotein biosynthetic process;GO:0045944:positive regulation of transcription from RNA polymerase II promoter;GO:0050729:positive regulation o…	GO:0005737:cytoplasm;GO:0005634:nucleus;	GO:0051019:mitogen-activated protein kinase binding;GO:0031593:polyubiquitin binding;	-
ENSMUSG00000056234	9365	452	3.09	408	2.63	360	2.24	1301	7.69	1416	9.27	1344	9.01	827.12	1.39112	0.131359	10.5903	3.30649e-26	5.68307e-24	Ups	14	32159865	32179855	+	Ncoa4	nuclear receptor coactivator 4 [Source:MGI Symbol%3BAcc:MGI:1350932]	-	GO:0005739:mitochondrion;	-	K09289
ENSMUSG00000029380	1875	40561	1386.23	12353	397.19	65092	2021.09	1891	55.83	1057	34.57	1462	48.94	22677.5	-4.56222	0.432465	-10.5493	5.11666e-26	8.69662e-24	Down	5	90891241	90893115	+	Cxcl1	chemokine (C-X-C motif) ligand 1 [Source:MGI Symbol%3BAcc:MGI:108068]	GO:0010332:response to gamma radiation;GO:0043268:positive regulation of potassium ion transport;GO:0002526:acute inflammatory response;GO:0009408:response to heat;GO:0006955:immune response;GO:0007204:positive regulation of cytosolic calcium ion concentration;GO:0051384:response to glucocorticoid;GO:0001975:response to amphetamine;GO:0010765:positive regulation of sodium ion transport;GO:0032355…	GO:0005615:extracellular space;	GO:0008009:chemokine activity;GO:0008083:growth factor activity;	K05505
ENSMUSG00000043336	5335	2833	34.03	3195	36.1	2639	28.8	1600	16.6	1316	15.13	1445	17	2255.46	-1.31708	0.125447	-10.499	8.72673e-26	1.46695e-23	Down	16	57353093	57573126	+	Filip1l	filamin A interacting protein 1-like [Source:MGI Symbol%3BAcc:MGI:1925999]	-	GO:0005634:nucleus;GO:0005737:cytoplasm;GO:0016020:membrane;	-	-
ENSMUSG00000033213	1203	2383	126.94	1129	56.58	1824	88.27	289	13.3	108	5.51	211	11.01	1081.15	-3.29813	0.315122	-10.4662	1.23499e-25	2.05345e-23	Down	2	122636986	122641191	+	AA467197	expressed sequence AA467197 [Source:MGI Symbol%3BAcc:MGI:3034182]	-	GO:0005634:nucleus;GO:0005739:mitochondrion;	-	-
ENSMUSG00000024833	8294	1344	10.38	1136	8.26	1449	10.17	636	4.25	647	4.78	581	4.4	1006.57	-1.39968	0.133831	-10.4585	1.33906e-25	2.20254e-23	Down	19	5940542	5964202	-	Pola2	polymerase (DNA directed)%2C alpha 2 [Source:MGI Symbol%3BAcc:MGI:99690]	GO:0000060:protein import into nucleus, translocation;GO:0006260:DNA replication;	GO:0005658:alpha DNA polymerase:primase complex;	GO:0003887:DNA-directed DNA polymerase activity;GO:0003677:DNA binding;GO:0046982:protein heterodimerization activity;	K02321
ENSMUSG00000036661	5709	99	1.11	99	1.05	43	0.44	654	6.34	688	7.39	725	7.97	350.577	2.67962	0.256275	10.456	1.37504e-25	2.23767e-23	Ups	15	73512560	73572242	+	Dennd3	DENN/MADD domain containing 3 [Source:MGI Symbol%3BAcc:MGI:2146009]	GO:0044257:cellular protein catabolic process;	-	GO:0017112:Rab guanyl-nucleotide exchange factor activity;	-
ENSMUSG00000097028	4330	149	2.21	92	1.28	249	3.35	9	0.12	4	0.06	4	0.06	93.9312	-4.6002	0.440608	-10.4406	1.61856e-25	2.60622e-23	Down	1	150074873	150099963	-	Ptgs2os	prostaglandin-endoperoxide synthase 2%2C opposite strand [Source:MGI Symbol%3BAcc:MGI:2443180]	-	-	-	-
ENSMUSG00000004947	7032	2147	19.57	3661	31.39	2554	21.14	909	7.16	735	6.41	725	6.47	1905.65	-2.11559	0.202995	-10.4219	1.97037e-25	3.13965e-23	Down	5	135994800	136032872	+	Dtx2	deltex 2%2C E3 ubiquitin ligase [Source:MGI Symbol%3BAcc:MGI:1921448]	GO:0007219:Notch signaling pathway;	GO:0005737:cytoplasm;GO:0005730:nucleolus;GO:0031965:nuclear membrane;GO:0005634:nucleus;	GO:0016874:ligase activity;GO:0005515:protein binding;GO:0008270:zinc ion binding;	K06058
ENSMUSG00000063856	1441	1398	62.17	1481	61.96	825	33.33	7624	292.91	7386	314.33	8214	357.78	4122.32	2.26381	0.217818	10.3932	2.66381e-25	4.20085e-23	Ups	9	108338903	108340343	+	Gpx1	glutathione peroxidase 1 [Source:MGI Symbol%3BAcc:MGI:104887]	GO:0042744:hydrogen peroxide catabolic process;GO:0006641:triglyceride metabolic process;GO:0009636:response to toxic substance;GO:0009609:response to symbiotic bacterium;GO:0008631:intrinsic apoptotic signaling pathway in response to oxidative stress;GO:0010332:response to gamma radiation;GO:0043403:skeletal muscle tissue regeneration;GO:0010269:response to selenium ion;GO:0001659:temperature ho…	GO:0005739:mitochondrion;GO:0005634:nucleus;	GO:0043295:glutathione binding;GO:0017124:SH3 domain binding;GO:0004602:glutathione peroxidase activity;GO:0047066:phospholipid-hydroperoxide glutathione peroxidase activity;GO:0008430:selenium binding;GO:0004866:endopeptidase inhibitor activity;	K00432
ENSMUSG00000058099	7970	1071	8.61	1375	10.4	662	4.84	7423	51.56	7592	58.42	7073	55.7	3837.42	2.42763	0.234132	10.3687	3.44322e-25	5.37459e-23	Ups	15	82992973	83033306	-	Nfam1	Nfat activating molecule with ITAM motif 1 [Source:MGI Symbol%3BAcc:MGI:1921289]	GO:0045577:regulation of B cell differentiation;GO:0035556:intracellular signal transduction;GO:0051091:positive regulation of sequence-specific DNA binding transcription factor activity;GO:0050861:positive regulation of B cell receptor signaling pathway;	GO:0016021:integral component of membrane;GO:0009986:cell surface;GO:0045121:membrane raft;GO:0005886:plasma membrane;	GO:0004888:transmembrane signaling receptor activity;	-
ENSMUSG00000037185	6393	260	2.61	300	2.83	157	1.43	1924	16.66	2129	20.42	1295	12.71	918.655	2.48448	0.240625	10.3251	5.42642e-25	8.38464e-23	Ups	15	101347444	101370162	-	Krt80	keratin 80 [Source:MGI Symbol%3BAcc:MGI:1921377]	-	GO:0045095:keratin filament;	GO:0005198:structural molecule activity;	K07605
ENSMUSG00000000326	2532	462	11.69	538	12.81	356	8.19	2137	46.73	2630	63.7	1878	46.55	1232.2	1.92434	0.186593	10.313	6.15248e-25	9.41145e-23	Ups	16	18406886	18426852	-	Comt	catechol-O-methyltransferase [Source:MGI Symbol%3BAcc:MGI:88470]	GO:0032496:response to lipopolysaccharide;GO:0042420:dopamine catabolic process;GO:0048662:negative regulation of smooth muscle cell proliferation;GO:0008210:estrogen metabolic process;GO:0007612:learning;GO:0042135:neurotransmitter catabolic process;GO:0050668:positive regulation of homocysteine metabolic process;GO:0007565:female pregnancy;GO:0014070:response to organic cyclic compound;GO:00424…	GO:0016021:integral component of membrane;GO:0005886:plasma membrane;GO:0005739:mitochondrion;	GO:0016206:catechol O-methyltransferase activity;GO:0000287:magnesium ion binding;	K00545
ENSMUSG00000035513	3990	3021	48.52	1973	29.81	3530	51.51	745	10.34	767	11.79	782	12.3	1927.22	-2.17743	0.211566	-10.2919	7.66092e-25	1.16029e-22	Down	2	29194541	29253005	-	Ntng2	netrin G2 [Source:MGI Symbol%3BAcc:MGI:2159341]	GO:0007409:axonogenesis;	GO:0046658:anchored component of plasma membrane;	-	K16359
ENSMUSG00000026896	8165	2296	18.02	6113	45.14	4347	31	721	4.89	611	4.59	570	4.38	2658.53	-2.95674	0.287854	-10.2716	9.45761e-25	1.41836e-22	Down	2	62595798	62646255	-	Ifih1	interferon induced with helicase C domain 1 [Source:MGI Symbol%3BAcc:MGI:1918836]	GO:0032728:positive regulation of interferon-beta production;GO:0016925:protein sumoylation;GO:0032727:positive regulation of interferon-alpha production;GO:0045087:innate immune response;GO:0042981:regulation of apoptotic process;GO:0051607:defense response to virus;	GO:0005737:cytoplasm;GO:0005634:nucleus;	GO:0008270:zinc ion binding;GO:0003727:single-stranded RNA binding;GO:0043021:ribonucleoprotein complex binding;GO:0003677:DNA binding;GO:0003725:double-stranded RNA binding;GO:0005524:ATP binding;GO:0005515:protein binding;GO:0004386:helicase activity;	K12647
ENSMUSG00000048677	5256	801	9.77	779	8.94	826	9.15	2440	25.7	2540	29.64	2028	24.22	1480.05	1.19615	0.11737	10.1912	2.1697e-24	3.22232e-22	Ups	7	145186524	145284011	-	Tpcn2	two pore segment channel 2 [Source:MGI Symbol%3BAcc:MGI:2385297]	GO:0034765:regulation of ion transmembrane transport;GO:0051209:release of sequestered calcium ion into cytosol;GO:0070588:calcium ion transmembrane transport;GO:0006939:smooth muscle contraction;	GO:0005765:lysosomal membrane;GO:0016021:integral component of membrane;GO:0010008:endosome membrane;	GO:0072345:NAADP-sensitive calcium-release channel activity;GO:0005245:voltage-gated calcium channel activity;GO:0042802:identical protein binding;GO:0019901:protein kinase binding;	K14077
ENSMUSG00000087263	509	344	43.31	122	14.45	162	18.53	13	1.41	14	1.69	7	0.86	121.472	-4.12402	0.406451	-10.1464	3.43742e-24	5.05599e-22	Down	X	169979047	169985232	-	Gm15726	predicted gene 15726 [Source:MGI Symbol%3BAcc:MGI:3783169]	-	-	-	-
ENSMUSG00000026875	8819	5853	42.53	3934	26.89	6446	42.55	1792	11.25	1143	7.95	1252	8.91	3637.17	-2.24351	0.221395	-10.1336	3.92138e-24	5.71289e-22	Down	2	34941750	34961772	-	Traf1	TNF receptor-associated factor 1 [Source:MGI Symbol%3BAcc:MGI:101836]	GO:0042981:regulation of apoptotic process;GO:0007165:signal transduction;GO:0051092:positive regulation of NF-kappaB transcription factor activity;	GO:0005737:cytoplasm;	GO:0008270:zinc ion binding;GO:0031625:ubiquitin protein ligase binding;GO:0031996:thioesterase binding;	K03172
ENSMUSG00000055067	9184	30	0.21	40	0.26	27	0.17	220	1.33	226	1.51	204	1.39	113.938	2.34352	0.231313	10.1314	4.00917e-24	5.78568e-22	Ups	1	178951960	179518041	-	Smyd3	SET and MYND domain containing 3 [Source:MGI Symbol%3BAcc:MGI:1916976]	GO:0034968:histone lysine methylation;	GO:0005737:cytoplasm;GO:0005634:nucleus;	GO:0018024:histone-lysine N-methyltransferase activity;GO:0008270:zinc ion binding;	K11426
ENSMUSG00000048621	2795	301	6.9	291	6.28	333	6.94	134	2.65	101	2.22	118	2.65	224.248	-1.70341	0.168435	-10.1131	4.83126e-24	6.9069e-22	Down	X	109196756	109200439	+	Gm6377	predicted gene 6377 [Source:MGI Symbol%3BAcc:MGI:3647255]	-	-	-	-
ENSMUSG00000066152	2033	6353	200.25	6490	192.46	6438	184.36	4284	116.66	3570	107.69	3705	114.39	5291.45	-1.07026	0.106069	-10.0902	6.10571e-24	8.64807e-22	Down	4	62262562	62298411	+	Slc31a2	solute carrier family 31%2C member 2 [Source:MGI Symbol%3BAcc:MGI:1333844]	GO:0035434:copper ion transmembrane transport;	GO:0016021:integral component of membrane;	GO:0005375:copper ion transmembrane transporter activity;	K14687
ENSMUSG00000089665	392	15	2.45	10	1.54	9	1.34	150	21.18	222	34.73	152	24.34	83.7993	3.39383	0.336863	10.0748	7.13973e-24	1.00199e-21	Ups	8	3671188	3672362	-	Fcor	Foxo1 corepressor [Source:MGI Symbol%3BAcc:MGI:1915484]	GO:0001659:temperature homeostasis;GO:0009267:cellular response to starvation;GO:0006473:protein acetylation;GO:0001678:cellular glucose homeostasis;GO:2000505:regulation of energy homeostasis;GO:0070417:cellular response to cold;GO:0045892:negative regulation of transcription, DNA-templated;GO:0045444:fat cell differentiation;	GO:0005829:cytosol;GO:0044429:mitochondrial part;GO:0005634:nucleus;	GO:0016407:acetyltransferase activity;GO:0005515:protein binding;GO:0003682:chromatin binding;	-
ENSMUSG00000026031	12669	6471	32.73	7379	35.11	7358	33.81	3952	17.27	3207	15.52	2882	14.28	5424.1	-1.40778	0.1399	-10.0628	8.06733e-24	1.12187e-21	Down	1	58711508	58758884	+	Cflar	CASP8 and FADD-like apoptosis regulator [Source:MGI Symbol%3BAcc:MGI:1336166]	GO:0043154:negative regulation of cysteine-type endopeptidase activity involved in apoptotic process;GO:0043123:positive regulation of I-kappaB kinase/NF-kappaB signaling;GO:0043066:negative regulation of apoptotic process;GO:2001237:negative regulation of extrinsic apoptotic signaling pathway;GO:0043085:positive regulation of catalytic activity;	GO:0005737:cytoplasm;GO:0031265:CD95 death-inducing signaling complex;	GO:0008047:enzyme activator activity;GO:0002020:protease binding;	K04724;K09228
ENSMUSG00000027555	2299	2663	74.23	4833	126.74	3211	81.31	1013	24.39	645	17.21	829	22.63	2359.62	-2.37766	0.23717	-10.0251	1.18186e-23	1.62872e-21	Down	3	14641727	14663002	+	Car13	carbonic anhydrase 13 [Source:MGI Symbol%3BAcc:MGI:1931322]	GO:0006730:one-carbon metabolic process;	-	GO:0008270:zinc ion binding;GO:0004089:carbonate dehydratase activity;	K01672
ENSMUSG00000029816	6514	5408	53.2	5501	50.91	3910	34.95	26040	221.31	27858	262.27	20233	194.96	13662.7	1.94764	0.194584	10.0092	1.38818e-23	1.89598e-21	Ups	6	49036546	49070929	+	Gpnmb	glycoprotein (transmembrane) nmb [Source:MGI Symbol%3BAcc:MGI:1934765]	GO:0007155:cell adhesion;	GO:0005887:integral component of plasma membrane;GO:0016023:cytoplasmic membrane-bounded vesicle;	GO:0008201:heparin binding;GO:0005178:integrin binding;	-
ENSMUSG00000109715	2795	35	0.8	55	1.19	21	0.44	320	6.34	366	8.03	335	7.52	171.583	2.7574	0.276451	9.97428	1.97535e-23	2.67406e-21	Ups	11	75530277	75533071	-	Gm45606	predicted gene 45606 [Source:MGI Symbol%3BAcc:MGI:5791442]	-	-	-	-
ENSMUSG00000018500	1845	4285	148.83	3596	117.5	4190	132.21	1906	57.19	1170	38.89	1318	44.84	2890.69	-1.77415	0.178524	-9.93788	2.84823e-23	3.82188e-21	Down	11	62248984	62266453	+	Adora2b	adenosine A2b receptor [Source:MGI Symbol%3BAcc:MGI:99403]	GO:0032755:positive regulation of interleukin-6 production;GO:0008284:positive regulation of cell proliferation;GO:0045765:regulation of angiogenesis;GO:0031668:cellular response to extracellular stimulus;GO:0010575:positive regulation of vascular endothelial growth factor production;GO:0060087:relaxation of vascular smooth muscle;GO:0032966:negative regulation of collagen biosynthetic process;GO…	GO:0009986:cell surface;GO:0005886:plasma membrane;GO:0016021:integral component of membrane;	GO:0001609:G-protein coupled adenosine receptor activity;	K04267
ENSMUSG00000070287	1590	161	6.49	141	5.35	221	8.09	33	1.15	19	0.73	30	1.18	109.577	-2.88087	0.290303	-9.92367	3.28468e-23	4.36919e-21	Down	9	100552188	100571090	-	Slc35g2	solute carrier family 35%2C member G2 [Source:MGI Symbol%3BAcc:MGI:2685365]	-	GO:0016021:integral component of membrane;GO:0005794:Golgi apparatus;	-	-
ENSMUSG00000022419	8874	40	0.29	77	0.52	27	0.18	601	3.75	575	3.97	407	2.88	259.109	2.97196	0.299818	9.91256	3.67126e-23	4.84132e-21	Ups	15	55112317	55259271	+	Deptor	DEP domain containing MTOR-interacting protein [Source:MGI Symbol%3BAcc:MGI:2146322]	GO:0045792:negative regulation of cell size;GO:0006469:negative regulation of protein kinase activity;GO:0042981:regulation of apoptotic process;GO:0032007:negative regulation of TOR signaling;	GO:0005622:intracellular;	-	-
ENSMUSG00000029162	1797	45	1.6	49	1.64	36	1.17	260	8.01	306	10.44	227	7.93	141.105	2.21525	0.224523	9.86645	5.81857e-23	7.54294e-21	Ups	5	30921431	30931248	+	Khk	ketohexokinase [Source:MGI Symbol%3BAcc:MGI:1096353]	GO:0006000:fructose metabolic process;GO:0009744:response to sucrose;GO:0016310:phosphorylation;GO:0010043:response to zinc ion;GO:0009749:response to glucose;GO:0032868:response to insulin;GO:0009750:response to fructose;GO:0016052:carbohydrate catabolic process;	GO:0005737:cytoplasm;	GO:0005524:ATP binding;GO:0004454:ketohexokinase activity;	K00846
ENSMUSG00000055447	6276	5204	53.14	4913	47.19	6152	57.07	2552	22.51	1652	16.14	1807	18.07	3912.09	-1.75339	0.17841	-9.82791	8.53753e-23	1.09747e-20	Down	16	49800533	49915010	+	Cd47	CD47 antigen (Rh-related antigen%2C integrin-associated signal transducer) [Source:MGI Symbol%3BAcc:MGI:96617]	GO:0016477:cell migration;GO:0008228:opsonization;GO:0022409:positive regulation of cell-cell adhesion;GO:0007229:integrin-mediated signaling pathway;GO:0050766:positive regulation of phagocytosis;GO:0050729:positive regulation of inflammatory response;GO:0009617:response to bacterium;GO:0008284:positive regulation of cell proliferation;GO:0050870:positive regulation of T cell activation;	GO:0070062:extracellular exosome;GO:0005887:integral component of plasma membrane;	GO:0070053:thrombospondin receptor activity;GO:0005515:protein binding;	K06266
ENSMUSG00000028031	3705	20	0.35	10	0.16	30	0.47	285	4.26	764	12.65	376	6.37	222.842	3.87806	0.39524	9.81191	1.00053e-22	1.27543e-20	Ups	3	132085292	132180304	+	Dkk2	dickkopf WNT signaling pathway inhibitor 2 [Source:MGI Symbol%3BAcc:MGI:1890663]	GO:0090090:negative regulation of canonical Wnt signaling pathway;GO:0007275:multicellular organismal development;GO:0090263:positive regulation of canonical Wnt signaling pathway;	GO:0005615:extracellular space;	-	K02165
ENSMUSG00000026984	883	61	4.43	188	12.84	104	6.86	3	0.19	2	0.14	0	0	66.5088	-5.17904	0.528951	-9.79115	1.22891e-22	1.5536e-20	Down	2	24215418	24225702	+	Il1f6	interleukin 1 family%2C member 6 [Source:MGI Symbol%3BAcc:MGI:1859324]	GO:0006955:immune response;GO:0006954:inflammatory response;GO:0032755:positive regulation of interleukin-6 production;	GO:0005615:extracellular space;	GO:0005125:cytokine activity;GO:0005149:interleukin-1 receptor binding;	K05484
ENSMUSG00000030272	5975	578	6.2	626	6.32	544	5.3	1843	17.08	2391	24.54	2004	21.05	1248.4	1.48728	0.151997	9.78495	1.30661e-22	1.6383e-20	Ups	6	113334124	113343984	-	Camk1	calcium/calmodulin-dependent protein kinase I [Source:MGI Symbol%3BAcc:MGI:1098535]	GO:0060999:positive regulation of dendritic spine development;GO:0043393:regulation of protein binding;GO:0046827:positive regulation of protein export from nucleus;GO:0007165:signal transduction;GO:0010976:positive regulation of neuron projection development;GO:0051835:positive regulation of synapse structural plasticity;GO:0071902:positive regulation of protein serine/threonine kinase activity;…	GO:0005737:cytoplasm;GO:0005634:nucleus;GO:0005954:calcium- and calmodulin-dependent protein kinase complex;	GO:0004683:calmodulin-dependent protein kinase activity;GO:0005516:calmodulin binding;GO:0005524:ATP binding;GO:0004674:protein serine/threonine kinase activity;	K08794
ENSMUSG00000024507	3404	833	15.68	822	14.56	663	11.34	2323	37.78	2248	40.5	2122	39.13	1418.05	1.18619	0.121283	9.78038	1.36701e-22	1.7001e-20	Ups	18	50128201	50196269	+	Hsd17b4	hydroxysteroid (17-beta) dehydrogenase 4 [Source:MGI Symbol%3BAcc:MGI:105089]	GO:0000038:very long-chain fatty acid metabolic process;GO:0060009:Sertoli cell development;GO:0008210:estrogen metabolic process;GO:0036112:medium-chain fatty-acyl-CoA metabolic process;GO:0006635:fatty acid beta-oxidation;GO:0008203:cholesterol metabolic process;GO:0036111:very long-chain fatty-acyl-CoA metabolic process;GO:0008209:androgen metabolic process;	GO:0005739:mitochondrion;GO:0005778:peroxisomal membrane;	GO:0030283:testosterone dehydrogenase [NAD(P)] activity;GO:0016508:long-chain-enoyl-CoA hydratase activity;GO:0032934:sterol binding;GO:0044594:17-beta-hydroxysteroid dehydrogenase (NAD+) activity;GO:0033989:3alpha,7alpha,12alpha-trihydroxy-5beta-cholest-24-enoyl-CoA hydratase activity;GO:0005102:receptor binding;GO:0003857:3-hydroxyacyl-CoA dehydrogenase activity;GO:0000166:nucleotide binding;GO…	K12405
ENSMUSG00000021185	4599	92	1.28	75	0.98	102	1.29	393	4.73	489	6.52	405	5.53	240.376	1.88902	0.193269	9.77409	1.45458e-22	1.78626e-20	Ups	12	100779057	100896981	+	Dglucy	D-glutamate cyclase [Source:MGI Symbol%3BAcc:MGI:2444813]	-	GO:0005739:mitochondrion;	-	-
ENSMUSG00000044986	3163	31	0.63	26	0.5	26	0.48	231	4.04	451	8.74	264	5.24	155.637	3.02286	0.309284	9.77374	1.45965e-22	1.78626e-20	Ups	15	78399556	78405907	-	Tst	thiosulfate sulfurtransferase%2C mitochondrial [Source:MGI Symbol%3BAcc:MGI:98852]	GO:0016226:iron-sulfur cluster assembly;GO:0035928:rRNA import into mitochondrion;	GO:0005743:mitochondrial inner membrane;GO:0005759:mitochondrial matrix;GO:0005886:plasma membrane;	GO:0004792:thiosulfate sulfurtransferase activity;GO:0008097:5S rRNA binding;	K01011
ENSMUSG00000027580	11529	6549	36.4	16101	84.2	9893	49.96	1981	9.51	1690	8.99	1149	6.26	6769.77	-2.95598	0.303473	-9.74051	2.0254e-22	2.45893e-20	Down	2	181227615	181242027	-	Helz2	helicase with zinc finger 2%2C transcriptional coactivator [Source:MGI Symbol%3BAcc:MGI:2385169]	GO:0045944:positive regulation of transcription from RNA polymerase II promoter;	-	GO:0030374:ligand-dependent nuclear receptor transcription coactivator activity;GO:0003677:DNA binding;GO:0005524:ATP binding;	-
ENSMUSG00000003541	1131	13928	789.14	14256	759.92	20863	1073.92	5643	276.22	3977	215.64	4096	227.31	11159.2	-2.13125	0.219194	-9.72312	2.403e-22	2.89439e-20	Down	17	35821684	35822923	+	Ier3	immediate early response 3 [Source:MGI Symbol%3BAcc:MGI:104814]	GO:0050728:negative regulation of inflammatory response;GO:0046822:regulation of nucleocytoplasmic transport;GO:0045820:negative regulation of glycolytic process;GO:0003085:negative regulation of systemic arterial blood pressure;GO:0000075:cell cycle checkpoint;GO:0043066:negative regulation of apoptotic process;GO:0001562:response to protozoan;GO:2000377:regulation of reactive oxygen species met…	GO:0016021:integral component of membrane;GO:0005634:nucleus;	GO:0005515:protein binding;	-
ENSMUSG00000070031	3328	985	18.97	1543	27.95	1454	25.44	390	6.49	490	9.03	368	6.94	926.549	-1.96858	0.203171	-9.68927	3.34917e-22	4.00252e-20	Down	1	85600378	85645037	+	Sp140	Sp140 nuclear body protein [Source:MGI Symbol%3BAcc:MGI:3702467]	-	-	GO:0046872:metal ion binding;	-
ENSMUSG00000028967	3582	383	6.85	611	10.28	410	6.66	158	2.44	111	1.9	122	2.14	318.811	-2.13179	0.22009	-9.68598	3.4587e-22	4.10137e-20	Down	4	150853919	150868892	+	Errfi1	ERBB receptor feedback inhibitor 1 [Source:MGI Symbol%3BAcc:MGI:1921405]	GO:0031953:negative regulation of protein autophosphorylation;GO:0031098:stress-activated protein kinase signaling cascade;GO:0043589:skin morphogenesis;GO:0045616:regulation of keratinocyte differentiation;GO:0048286:lung alveolus development;GO:0060428:lung epithelium development;GO:0007175:negative regulation of epidermal growth factor-activated receptor activity;GO:0060426:lung vasculature de…	GO:0031234:extrinsic component of cytoplasmic side of plasma membrane;GO:0005829:cytosol;GO:0005634:nucleus;	GO:0019901:protein kinase binding;	-
ENSMUSG00000003134	5239	20	0.24	38	0.44	25	0.28	207	2.19	218	2.55	226	2.71	111.762	2.54525	0.262816	9.68453	3.50824e-22	4.12812e-20	Ups	1	39371492	39478755	-	Tbc1d8	TBC1 domain family%2C member 8 [Source:MGI Symbol%3BAcc:MGI:1927225]	-	GO:0005622:intracellular;	GO:0005509:calcium ion binding;	-
ENSMUSG00000075010	804	1271	101.3	1009	75.66	2450	177.41	244	16.8	301	22.96	184	14.36	990.653	-2.89975	0.300204	-9.65928	4.49008e-22	5.24311e-20	Down	19	11047612	11055808	-	AW112010	expressed sequence AW112010 [Source:MGI Symbol%3BAcc:MGI:2147706]	-	-	-	-
ENSMUSG00000016487	11135	2633	15.15	2508	13.58	2244	11.73	1463	7.27	1086	5.98	1009	5.69	1895.51	-1.38208	0.14329	-9.64536	5.14288e-22	5.95989e-20	Down	6	146888487	147032025	+	Ppfibp1	PTPRF interacting protein%2C binding protein 1 (liprin beta 1) [Source:MGI Symbol%3BAcc:MGI:1914783]	-	-	-	-
ENSMUSG00000029059	1027	55	3.43	79	4.64	57	3.23	364	19.62	496	29.62	334	20.41	211.822	2.24597	0.232996	9.63951	5.44479e-22	6.26233e-20	Ups	4	154895504	154899135	-	Prxl2b	peroxiredoxin like 2B [Source:MGI Symbol%3BAcc:MGI:1913719]	GO:0001516:prostaglandin biosynthetic process;GO:0055114:oxidation-reduction process;	GO:0005829:cytosol;	GO:0016616:oxidoreductase activity, acting on the CH-OH group of donors, NAD or NADP as acceptor;	K15717
ENSMUSG00000022415	4808	56	0.75	69	0.87	45	0.54	351	4.04	307	3.92	255	3.33	165.707	2.03759	0.211468	9.63548	5.66272e-22	6.46438e-20	Ups	15	80091334	80119501	+	Syngr1	synaptogyrin 1 [Source:MGI Symbol%3BAcc:MGI:1328323]	GO:0048169:regulation of long-term neuronal synaptic plasticity;GO:0006605:protein targeting;GO:0048172:regulation of short-term neuronal synaptic plasticity;	GO:0030672:synaptic vesicle membrane;GO:0030054:cell junction;GO:0016021:integral component of membrane;GO:0042470:melanosome;	-	K04403
ENSMUSG00000026770	5711	295	3.31	317	3.35	149	1.52	44	0.43	23	0.25	33	0.36	155.966	-3.08985	0.320977	-9.62639	6.18629e-22	7.00976e-20	Down	2	11642807	11693193	+	Il2ra	interleukin 2 receptor%2C alpha chain [Source:MGI Symbol%3BAcc:MGI:96549]	GO:0050728:negative regulation of inflammatory response;GO:0046013:regulation of T cell homeostatic proliferation;GO:0006924:activation-induced cell death of T cells;GO:0007219:Notch signaling pathway;GO:0042104:positive regulation of activated T cell proliferation;GO:0038110:interleukin-2-mediated signaling pathway;GO:0042130:negative regulation of T cell proliferation;GO:0050777:negative regula…	GO:0016021:integral component of membrane;GO:0009897:external side of plasma membrane;	GO:0008144:drug binding;GO:0019976:interleukin-2 binding;GO:0004911:interleukin-2 receptor activity;	K05068
ENSMUSG00000029484	3643	1164	20.47	1063	17.59	872	13.94	3713	56.43	4430	74.57	4893	84.3	2511.05	1.7195	0.179075	9.60209	7.8338e-22	8.8113e-20	Ups	5	96793339	96845966	+	Anxa3	annexin A3 [Source:MGI Symbol%3BAcc:MGI:1201378]	GO:0006909:phagocytosis;GO:0043086:negative regulation of catalytic activity;GO:0045766:positive regulation of angiogenesis;GO:0051091:positive regulation of sequence-specific DNA binding transcription factor activity;GO:0042742:defense response to bacterium;GO:0051054:positive regulation of DNA metabolic process;GO:0043312:neutrophil degranulation;GO:0010595:positive regulation of endothelial ce…	GO:0030670:phagocytic vesicle membrane;GO:0042581:specific granule;GO:0030425:dendrite;GO:0043025:neuronal cell body;GO:0030424:axon;GO:0005886:plasma membrane;	GO:0005509:calcium ion binding;GO:0019834:phospholipase A2 inhibitor activity;GO:0005544:calcium-dependent phospholipid binding;	K17089
ENSMUSG00000000594	4127	513	7.97	412	6.02	389	5.49	1458	19.56	1840	27.34	1664	25.31	979.112	1.56703	0.163757	9.56927	1.07664e-21	1.20215e-19	Ups	11	55098115	55113029	+	Gm2a	GM2 ganglioside activator protein [Source:MGI Symbol%3BAcc:MGI:95762]	GO:0009313:oligosaccharide catabolic process;GO:0007611:learning or memory;GO:0050885:neuromuscular process controlling balance;GO:0006869:lipid transport;GO:0019915:lipid storage;GO:0006689:ganglioside catabolic process;GO:0051345:positive regulation of hydrolase activity;	GO:0005764:lysosome;GO:0009898:cytoplasmic side of plasma membrane;GO:0005739:mitochondrion;GO:0005730:nucleolus;GO:0045179:apical cortex;GO:0005889:hydrogen:potassium-exchanging ATPase complex;	GO:0008289:lipid binding;GO:0016004:phospholipase activator activity;GO:0032428:beta-N-acetylgalactosaminidase activity;GO:0005319:lipid transporter activity;	K12383
ENSMUSG00000028525	10560	4810	29.19	4594	26.23	6774	37.35	2177	11.41	1548	8.99	1422	8.45	3770.2	-1.95784	0.204977	-9.55151	1.27823e-21	1.41688e-19	Down	4	102087543	102607259	+	Pde4b	phosphodiesterase 4B%2C cAMP specific [Source:MGI Symbol%3BAcc:MGI:99557]	GO:0035690:cellular response to drug;GO:0001780:neutrophil homeostasis;GO:0006939:smooth muscle contraction;GO:0071222:cellular response to lipopolysaccharide;GO:0006198:cAMP catabolic process;GO:0030593:neutrophil chemotaxis;GO:0007165:signal transduction;	GO:0005829:cytosol;GO:0071944:cell periphery;GO:0048471:perinuclear region of cytoplasm;GO:0005634:nucleus;	GO:0046872:metal ion binding;GO:0004115:3',5'-cyclic-AMP phosphodiesterase activity;	K13293
ENSMUSG00000048142	6670	6	0.06	1	0.01	2	0.02	101	0.84	124	1.14	101	0.95	49.84	4.2478	0.445804	9.5284	1.59722e-21	1.75775e-19	Ups	5	33995984	34005916	+	Nat8l	N-acetyltransferase 8-like [Source:MGI Symbol%3BAcc:MGI:2447776]	GO:0051586:positive regulation of dopamine uptake involved in synaptic transmission;GO:0008152:metabolic process;	GO:0031966:mitochondrial membrane;GO:0016021:integral component of membrane;GO:0030867:rough endoplasmic reticulum membrane;	GO:0017188:aspartate N-acetyltransferase activity;	K18309
ENSMUSG00000045551	1324	13476	652.23	17940	816.89	14171	623.12	5186	216.85	4000	185.27	5626	266.71	10676.5	-1.91487	0.201048	-9.52443	1.65953e-21	1.81327e-19	Down	17	17876471	17883940	-	Fpr1	formyl peptide receptor 1 [Source:MGI Symbol%3BAcc:MGI:107443]	GO:0006935:chemotaxis;GO:0042554:superoxide anion generation;GO:0007186:G-protein coupled receptor signaling pathway;	GO:0005886:plasma membrane;GO:0016021:integral component of membrane;	GO:0004982:N-formyl peptide receptor activity;	K04172
ENSMUSG00000000982	766	33259	2782.33	13530	1064.88	57868	4398.14	2913	210.54	1776	142.19	2610	213.86	20618.8	-3.81681	0.402986	-9.47131	2.76362e-21	2.99824e-19	Down	11	83647844	83649355	-	Ccl3	chemokine (C-C motif) ligand 3 [Source:MGI Symbol%3BAcc:MGI:98260]	GO:0030593:neutrophil chemotaxis;GO:0071407:cellular response to organic cyclic compound;GO:0009636:response to toxic substance;GO:0045671:negative regulation of osteoclast differentiation;GO:0014808:release of sequestered calcium ion into cytosol by sarcoplasmic reticulum;GO:0050918:positive chemotaxis;GO:0007010:cytoskeleton organization;GO:0043491:protein kinase B signaling;GO:0070374:positive…	GO:0005829:cytosol;GO:0005615:extracellular space;	GO:0031726:CCR1 chemokine receptor binding;GO:0016004:phospholipase activator activity;GO:0008009:chemokine activity;GO:0031730:CCR5 chemokine receptor binding;GO:0004698:calcium-dependent protein kinase C activity;GO:0042056:chemoattractant activity;	K05408
ENSMUSG00000036622	6000	1412	15.08	1522	15.29	864	8.38	7203	66.46	8495	86.83	5950	62.24	3895.07	2.12114	0.224043	9.46755	2.86482e-21	3.08614e-19	Ups	4	140986873	141007330	+	Atp13a2	ATPase type 13A2 [Source:MGI Symbol%3BAcc:MGI:1922022]	GO:0006812:cation transport;	GO:0005764:lysosome;GO:0016021:integral component of membrane;	GO:0046872:metal ion binding;GO:0005524:ATP binding;GO:0019829:cation-transporting ATPase activity;	K13526
ENSMUSG00000050335	1858	10911	376.31	12128	393.53	11600	363.47	47578	1417.67	35727	1179.21	42132	1423.29	24923.3	1.49929	0.158406	9.46483	2.94044e-21	3.14544e-19	Ups	14	47367751	47386160	+	Lgals3	lectin%2C galactose binding%2C soluble 3 [Source:MGI Symbol%3BAcc:MGI:96778]	GO:0008380:RNA splicing;GO:0045087:innate immune response;GO:0001501:skeletal system development;GO:0030154:cell differentiation;GO:0006397:mRNA processing;GO:0030198:extracellular matrix organization;GO:0009987:cellular process;	GO:0005681:spliceosomal complex;GO:0005743:mitochondrial inner membrane;GO:0005578:proteinaceous extracellular matrix;GO:0031012:extracellular matrix;GO:0005634:nucleus;	GO:0019863:IgE binding;GO:0030246:carbohydrate binding;GO:0005515:protein binding;	K06831
ENSMUSG00000027533	3567	994	17.86	1702	28.77	903	14.74	12233	189.86	20687	355.66	8801	154.87	6815.19	3.02703	0.32074	9.43767	3.81176e-21	4.0492e-19	Ups	3	10012548	10016607	+	Fabp5	fatty acid binding protein 5%2C epidermal [Source:MGI Symbol%3BAcc:MGI:101790]	GO:0006656:phosphatidylcholine biosynthetic process;GO:0006006:glucose metabolic process;GO:0015758:glucose transport;	GO:0005737:cytoplasm;	GO:0005504:fatty acid binding;GO:0005215:transporter activity;	K08754
ENSMUSG00000021025	1610	8929	355.39	12754	477.59	10630	384.38	4889	168.12	4205	160.17	4121	160.66	7963.85	-1.60575	0.17019	-9.43503	3.90868e-21	4.12352e-19	Down	12	55489410	55492647	-	Nfkbia	nuclear factor of kappa light polypeptide gene enhancer in B cells inhibitor%2C alpha [Source:MGI Symbol%3BAcc:MGI:104741]	GO:0034142:toll-like receptor 4 signaling pathway;GO:0010875:positive regulation of cholesterol efflux;GO:0045638:negative regulation of myeloid cell differentiation;GO:0031663:lipopolysaccharide-mediated signaling pathway;GO:0032088:negative regulation of NF-kappaB transcription factor activity;GO:0070427:nucleotide-binding oligomerization domain containing 1 signaling pathway;GO:0043330:respons…	GO:0043234:protein complex;GO:0005829:cytosol;GO:0005634:nucleus;	GO:0031625:ubiquitin protein ligase binding;GO:0008139:nuclear localization sequence binding;GO:0032403:protein complex binding;GO:0042802:identical protein binding;GO:0051059:NF-kappaB binding;GO:0031072:heat shock protein binding;	K04734
ENSMUSG00000033871	3990	13	0.21	22	0.33	5	0.07	236	3.27	219	3.37	151	2.38	96.2823	3.33605	0.354959	9.39841	5.53945e-21	5.8039e-19	Ups	18	61298136	61400431	-	Ppargc1b	peroxisome proliferative activated receptor%2C gamma%2C coactivator 1 beta [Source:MGI Symbol%3BAcc:MGI:2444934]	GO:2000273:positive regulation of receptor activity;GO:0045780:positive regulation of bone resorption;GO:0034614:cellular response to reactive oxygen species;GO:0042327:positive regulation of phosphorylation;GO:0001503:ossification;GO:0045892:negative regulation of transcription, DNA-templated;GO:0010694:positive regulation of alkaline phosphatase activity;GO:0007015:actin filament organization;G…	GO:0016592:mediator complex;	GO:0000166:nucleotide binding;GO:0030546:receptor activator activity;GO:0001104:RNA polymerase II transcription cofactor activity;GO:0050682:AF-2 domain binding;GO:0030331:estrogen receptor binding;GO:0003723:RNA binding;GO:0030374:ligand-dependent nuclear receptor transcription coactivator activity;	K17962
ENSMUSG00000002897	8662	1511	11.18	2338	16.27	1968	13.23	811	5.18	769	5.44	607	4.4	1405.25	-1.72355	0.183619	-9.38657	6.19846e-21	6.45019e-19	Down	6	120463247	120487559	+	Il17ra	interleukin 17 receptor A [Source:MGI Symbol%3BAcc:MGI:107399]	GO:0071345:cellular response to cytokine stimulus;GO:0072537:fibroblast activation;GO:1900017:positive regulation of cytokine production involved in inflammatory response;GO:0032747:positive regulation of interleukin-23 production;	GO:0005886:plasma membrane;GO:0016021:integral component of membrane;	-	K05164
ENSMUSG00000017737	3539	9755	176.63	8783	149.62	7522	123.74	4339	67.88	2916	50.53	3209	56.91	6381.34	-1.63275	0.173964	-9.38554	6.25954e-21	6.46975e-19	Down	2	164940780	164955850	+	Mmp9	matrix metallopeptidase 9 [Source:MGI Symbol%3BAcc:MGI:97011]	GO:0001501:skeletal system development;GO:0019087:transformation of host cell by virus;GO:0035094:response to nicotine;GO:0060033:anatomical structure regression;GO:0071347:cellular response to interleukin-1;GO:0048771:tissue remodeling;GO:0030198:extracellular matrix organization;GO:0071356:cellular response to tumor necrosis factor;GO:0045471:response to ethanol;GO:0033189:response to vitamin A…	GO:0005615:extracellular space;GO:0005578:proteinaceous extracellular matrix;GO:0043234:protein complex;	GO:0008270:zinc ion binding;GO:0004222:metalloendopeptidase activity;GO:0032403:protein complex binding;GO:0001968:fibronectin binding;	K01403
ENSMUSG00000028517	3159	2669	54.14	3983	76.01	2973	54.79	1143	20.03	595	11.55	845	16.79	2170.9	-2.18103	0.232496	-9.3809	6.54118e-21	6.71547e-19	Down	4	105157347	105232764	+	Plpp3	phospholipid phosphatase 3 [Source:MGI Symbol%3BAcc:MGI:1915166]	GO:0044330:canonical Wnt signaling pathway involved in positive regulation of wound healing;GO:0034109:homotypic cell-cell adhesion;GO:0044328:canonical Wnt signaling pathway involved in positive regulation of endothelial cell migration;GO:0001568:blood vessel development;GO:0051091:positive regulation of sequence-specific DNA binding transcription factor activity;GO:0044329:canonical Wnt signali…	GO:0016021:integral component of membrane;GO:0005789:endoplasmic reticulum membrane;	GO:0005178:integrin binding;GO:0008195:phosphatidate phosphatase activity;GO:0042577:lipid phosphatase activity;	K01080
ENSMUSG00000051413	5735	2276	25.43	2686	28.24	2834	28.77	1333	12.87	1115	11.92	851	9.31	1935.93	-1.56462	0.166937	-9.37255	7.08042e-21	7.22061e-19	Down	2	153227759	153241426	-	Plagl2	pleiomorphic adenoma gene-like 2 [Source:MGI Symbol%3BAcc:MGI:1933165]	GO:0006629:lipid metabolic process;GO:0045944:positive regulation of transcription from RNA polymerase II promoter;GO:0009791:post-embryonic development;GO:0034378:chylomicron assembly;	GO:0005634:nucleus;	GO:0001077:RNA polymerase II core promoter proximal region sequence-specific DNA binding transcription factor activity involved in positive regulation of transcription;GO:0008270:zinc ion binding;GO:0043565:sequence-specific DNA binding;	K19486
ENSMUSG00000026463	12248	362	1.89	173	0.85	515	2.45	43	0.19	22	0.11	39	0.2	211.162	-3.41564	0.364503	-9.37068	7.20668e-21	7.3007e-19	Down	1	133699457	133801041	-	Atp2b4	ATPase%2C Ca++ transporting%2C plasma membrane 4 [Source:MGI Symbol%3BAcc:MGI:88111]	GO:0070588:calcium ion transmembrane transport;GO:1901660:calcium ion export;	GO:0043005:neuron projection;GO:0016323:basolateral plasma membrane;GO:0097228:sperm principal piece;GO:0005887:integral component of plasma membrane;	GO:0005388:calcium-transporting ATPase activity;GO:0005524:ATP binding;GO:0030165:PDZ domain binding;	K05850
ENSMUSG00000033902	7602	1130	9.53	783	6.21	1180	9.04	409	2.98	417	3.36	314	2.59	743.604	-1.74877	0.18672	-9.36573	7.55258e-21	7.60077e-19	Down	2	119972699	120027408	+	Mapkbp1	mitogen-activated protein kinase binding protein 1 [Source:MGI Symbol%3BAcc:MGI:1347004]	GO:0007256:activation of JNKK activity;	-	GO:0005515:protein binding;	-
ENSMUSG00000032691	4057	12287	194.07	7001	104.04	15698	225.27	2800	38.21	1732	26.18	1849	28.61	7455.88	-2.68434	0.287299	-9.34334	9.33418e-21	9.2849e-19	Down	11	59541568	59566956	+	Nlrp3	NLR family%2C pyrin domain containing 3 [Source:MGI Symbol%3BAcc:MGI:2653833]	GO:0050718:positive regulation of interleukin-1 beta secretion;GO:0032621:interleukin-18 production;GO:0006919:activation of cysteine-type endopeptidase activity involved in apoptotic process;GO:0051607:defense response to virus;GO:0032088:negative regulation of NF-kappaB transcription factor activity;GO:0050713:negative regulation of interleukin-1 beta secretion;GO:0002674:negative regulation of…	GO:0005737:cytoplasm;GO:0072559:NLRP3 inflammasome complex;	GO:0005524:ATP binding;	K12800
ENSMUSG00000097558	3702	62	1.07	67	1.09	56	0.88	0	0	2	0.03	0	0	34.7191	-5.11298	0.547241	-9.34319	9.34742e-21	9.2849e-19	Down	19	34474808	34481546	+	Gm26902	predicted gene%2C 26902 [Source:MGI Symbol%3BAcc:MGI:5477396]	-	-	-	-
ENSMUSG00000042770	3711	25	0.43	19	0.31	13	0.2	166	2.48	272	4.49	194	3.28	104.246	2.97528	0.318574	9.33937	9.69107e-21	9.56415e-19	Ups	6	135137522	135198022	-	Hebp1	heme binding protein 1 [Source:MGI Symbol%3BAcc:MGI:1333880]	GO:0042168:heme metabolic process;	GO:0005829:cytosol;GO:0005739:mitochondrion;	GO:0020037:heme binding;	-
ENSMUSG00000028843	821	3426	267.41	3040	223.23	3482	246.91	9220	621.73	8992	671.67	9151	699.6	5892.66	1.11747	0.120157	9.30012	1.40284e-20	1.3756e-18	Ups	4	134127406	134128789	-	Sh3bgrl3	SH3 domain binding glutamic acid-rich protein-like 3 [Source:MGI Symbol%3BAcc:MGI:1920973]	GO:0045454:cell redox homeostasis;GO:0055114:oxidation-reduction process;	GO:0005737:cytoplasm;GO:0005634:nucleus;	GO:0009055:electron carrier activity;GO:0015035:protein disulfide oxidoreductase activity;	-
ENSMUSG00000006360	2280	593	16.67	483	12.77	568	14.5	1854	45.02	2305	62	2558	70.42	1303.75	1.67726	0.180561	9.2892	1.55456e-20	1.51466e-18	Ups	12	113146316	113153879	+	Crip1	cysteine-rich protein 1 (intestinal) [Source:MGI Symbol%3BAcc:MGI:88501]	GO:0006915:apoptotic process;GO:0010468:regulation of gene expression;GO:0071236:cellular response to antibiotic;GO:0060741:prostate gland stromal morphogenesis;GO:0071493:cellular response to UV-B;GO:0006955:immune response;GO:0010043:response to zinc ion;GO:0010033:response to organic substance;	GO:0005737:cytoplasm;	GO:0042277:peptide binding;GO:0008270:zinc ion binding;GO:0008301:DNA binding, bending;GO:0003680:AT DNA binding;	-
ENSMUSG00000035274	3828	272	4.55	127	2	452	6.87	25	0.36	9	0.14	20	0.33	166.791	-3.89849	0.420195	-9.27781	1.73005e-20	1.67497e-18	Down	9	85842380	85847040	+	Tpbg	trophoblast glycoprotein [Source:MGI Symbol%3BAcc:MGI:1341264]	-	GO:0016021:integral component of membrane;GO:0005783:endoplasmic reticulum;	-	-
ENSMUSG00000020532	17074	657	2.47	522	1.84	480	1.64	1961	6.36	2267	8.14	1715	6.3	1184.67	1.48695	0.160849	9.24438	2.36618e-20	2.27645e-18	Ups	11	84129672	84401651	+	Acaca	acetyl-Coenzyme A carboxylase alpha [Source:MGI Symbol%3BAcc:MGI:108451]	GO:0051289:protein homotetramerization;GO:0055088:lipid homeostasis;GO:2001295:malonyl-CoA biosynthetic process;GO:0006633:fatty acid biosynthetic process;GO:0006084:acetyl-CoA metabolic process;GO:0014070:response to organic cyclic compound;GO:0044268:multicellular organismal protein metabolic process;GO:0042493:response to drug;GO:0001894:tissue homeostasis;	GO:0005829:cytosol;GO:0005739:mitochondrion;	GO:0003989:acetyl-CoA carboxylase activity;GO:0004075:biotin carboxylase activity;GO:0046872:metal ion binding;GO:0009374:biotin binding;GO:0005524:ATP binding;GO:0019900:kinase binding;	K11262
ENSMUSG00000054855	2967	529	11.43	255	5.18	479	9.4	101	1.88	59	1.22	48	1.02	265.308	-2.81129	0.304284	-9.23905	2.48707e-20	2.37779e-18	Down	15	98663421	98677461	-	Rnd1	Rho family GTPase 1 [Source:MGI Symbol%3BAcc:MGI:2444878]	GO:0007015:actin filament organization;GO:0007264:small GTPase mediated signal transduction;GO:0007162:negative regulation of cell adhesion;GO:0016322:neuron remodeling;	GO:0005856:cytoskeleton;GO:0005912:adherens junction;GO:0005737:cytoplasm;GO:0005886:plasma membrane;	GO:0005102:receptor binding;GO:0005525:GTP binding;	K07531
ENSMUSG00000001542	9828	4189	27.31	6786	41.63	4457	26.4	1703	9.59	867	5.41	1027	6.56	3398.22	-2.36863	0.256714	-9.22674	2.78997e-20	2.64077e-18	Down	13	75706757	75772364	+	Ell2	elongation factor RNA polymerase II 2 [Source:MGI Symbol%3BAcc:MGI:2183438]	GO:0032968:positive regulation of transcription elongation from RNA polymerase II promoter;	GO:0008023:transcription elongation factor complex;	-	K15183
ENSMUSG00000039395	2284	258	7.24	187	4.94	188	4.79	71	1.72	46	1.24	40	1.1	140.604	-2.28163	0.247291	-9.22648	2.79665e-20	2.64077e-18	Down	1	72159442	72212307	-	Mreg	melanoregulin [Source:MGI Symbol%3BAcc:MGI:2151839]	GO:0030318:melanocyte differentiation;GO:0042640:anagen;	GO:0005886:plasma membrane;	-	-
ENSMUSG00000050967	6091	47	0.49	41	0.41	38	0.36	281	2.55	304	3.06	193	1.99	137.715	2.21857	0.240785	9.21391	3.14471e-20	2.9512e-18	Ups	1	39618406	39651474	-	Creg2	cellular repressor of E1A-stimulated genes 2 [Source:MGI Symbol%3BAcc:MGI:1928333]	GO:0055114:oxidation-reduction process;	GO:0005576:extracellular region;GO:0005783:endoplasmic reticulum;GO:0005794:Golgi apparatus;	GO:0016491:oxidoreductase activity;GO:0010181:FMN binding;	-
ENSMUSG00000037697	14076	996	4.53	686	2.94	1024	4.24	3898	15.33	4449	19.38	3280	14.63	2217.11	1.73437	0.188529	9.19946	3.59763e-20	3.35567e-18	Ups	14	45588467	45658143	-	Ddhd1	DDHD domain containing 1 [Source:MGI Symbol%3BAcc:MGI:2150302]	GO:0016042:lipid catabolic process;	GO:0005737:cytoplasm;	GO:0046872:metal ion binding;GO:0016787:hydrolase activity;	K13619
ENSMUSG00000022876	4935	1970	25.58	1970	24.07	2304	27.18	1304	14.63	1232	15.31	1168	14.86	1709.09	-1.08348	0.117813	-9.19663	3.69351e-20	3.42422e-18	Down	16	75858793	76022281	-	Samsn1	SAM domain%2C SH3 domain and nuclear localization signals%2C 1 [Source:MGI Symbol%3BAcc:MGI:1914992]	GO:0050869:negative regulation of B cell activation;GO:0050732:negative regulation of peptidyl-tyrosine phosphorylation;GO:0002820:negative regulation of adaptive immune response;	GO:0005829:cytosol;GO:0005634:nucleus;GO:0042995:cell projection;	GO:0001784:phosphotyrosine binding;	-
ENSMUSG00000038807	7164	1323	11.83	1112	9.36	1363	11.08	601	4.64	674	5.77	472	4.14	964.26	-1.4412	0.156982	-9.1807	4.28288e-20	3.9467e-18	Down	11	74383356	74610915	-	Rap1gap2	RAP1 GTPase activating protein 2 [Source:MGI Symbol%3BAcc:MGI:3028623]	GO:0051056:regulation of small GTPase mediated signal transduction;	GO:0005737:cytoplasm;GO:0005813:centrosome;	GO:0005096:GTPase activator activity;	K17708
ENSMUSG00000078349	5095	104	1.31	481	5.69	276	3.15	12	0.13	19	0.23	17	0.21	167.763	-4.01056	0.437026	-9.17695	4.43467e-20	4.0621e-18	Down	4	156203270	156210563	+	AW011738	expressed sequence AW011738 [Source:MGI Symbol%3BAcc:MGI:2140540]	-	-	-	-
ENSMUSG00000034854	3971	312	5.03	518	7.86	172	2.52	2862	39.9	3201	49.43	3260	51.53	1566.43	2.75505	0.301007	9.15276	5.54994e-20	5.05341e-18	Ups	10	81357491	81366225	+	Mfsd12	major facilitator superfamily domain containing 12 [Source:MGI Symbol%3BAcc:MGI:3604804]	GO:0006810:transport;	GO:0016021:integral component of membrane;	-	-
ENSMUSG00000030469	4706	692	9.42	533	6.83	648	8.02	349	4.11	282	3.67	287	3.83	483.626	-1.35252	0.147845	-9.1482	5.78913e-20	5.24002e-18	Down	7	43579610	43593235	+	Zfp719	zinc finger protein 719 [Source:MGI Symbol%3BAcc:MGI:2444708]	-	GO:0043229:intracellular organelle;	GO:0046872:metal ion binding;	K09228
ENSMUSG00000019139	2436	776	20.41	980	24.25	805	19.24	2506	56.95	2596	65.35	2396	61.74	1583.47	1.20447	0.131714	9.14458	5.98601e-20	5.38635e-18	Ups	8	70594373	70597290	+	Isyna1	myo-inositol 1-phosphate synthase A1 [Source:MGI Symbol%3BAcc:MGI:1919030]	GO:0008654:phospholipid biosynthetic process;GO:0006021:inositol biosynthetic process;	GO:0005737:cytoplasm;	GO:0004512:inositol-3-phosphate synthase activity;GO:0000166:nucleotide binding;	K01858
ENSMUSG00000001870	10691	747	4.48	358	2.02	610	3.32	3387	17.54	3788	21.73	2972	17.45	1815	2.16585	0.237637	9.11411	7.93214e-20	7.09579e-18	Ups	17	75005568	75392512	+	Ltbp1	latent transforming growth factor beta binding protein 1 [Source:MGI Symbol%3BAcc:MGI:109151]	GO:0007179:transforming growth factor beta receptor signaling pathway;	GO:0005578:proteinaceous extracellular matrix;	GO:0005509:calcium ion binding;GO:0019838:growth factor binding;	K19559
ENSMUSG00000026721	23232	783	2.16	755	1.96	602	1.51	369	0.88	298	0.79	356	0.96	548.841	-1.38293	0.151964	-9.10034	9.0051e-20	8.00878e-18	Down	1	160219174	160793211	-	Rabgap1l	RAB GTPase activating protein 1-like [Source:MGI Symbol%3BAcc:MGI:1352507]	GO:0035855:megakaryocyte development;GO:0032880:regulation of protein localization;GO:0006412:translation;	GO:0005794:Golgi apparatus;GO:0005769:early endosome;GO:0005634:nucleus;GO:0016020:membrane;GO:0005762:mitochondrial large ribosomal subunit;	GO:0017137:Rab GTPase binding;GO:0003735:structural constituent of ribosome;GO:0019843:rRNA binding;	-
ENSMUSG00000042700	12806	2596	12.99	3053	14.37	3584	16.29	1183	5.11	1099	5.26	653	3.2	2150.48	-1.95565	0.215029	-9.0948	9.4763e-20	8.37913e-18	Down	12	82169320	82451786	+	Sipa1l1	signal-induced proliferation-associated 1 like 1 [Source:MGI Symbol%3BAcc:MGI:2443679]	GO:0048013:ephrin receptor signaling pathway;GO:0048167:regulation of synaptic plasticity;GO:0061001:regulation of dendritic spine morphogenesis;GO:0031532:actin cytoskeleton reorganization;GO:0050770:regulation of axonogenesis;GO:0043547:positive regulation of GTPase activity;GO:0051056:regulation of small GTPase mediated signal transduction;	GO:0005737:cytoplasm;GO:0045211:postsynaptic membrane;GO:0043025:neuronal cell body;GO:0043234:protein complex;GO:0014069:postsynaptic density;GO:0030054:cell junction;GO:0005886:plasma membrane;	GO:0019901:protein kinase binding;GO:0046875:ephrin receptor binding;GO:0005096:GTPase activator activity;GO:0051015:actin filament binding;	K17701
ENSMUSG00000109336	4672	2637	36.17	2426	31.31	3285	40.93	1457	17.27	1360	17.85	1179	15.84	2143.58	-1.38702	0.152702	-9.08317	1.05453e-19	9.27079e-18	Down	7	28399522	28598144	-	Samd4b	sterile alpha motif domain containing 4B [Source:MGI Symbol%3BAcc:MGI:2448542]	GO:0006355:regulation of transcription, DNA-templated;	GO:0005737:cytoplasm;GO:0005634:nucleus;	-	-
ENSMUSG00000026944	8346	273	2.1	361	2.61	208	1.45	1469	9.74	1506	11.07	1060	7.97	749.533	1.87971	0.207173	9.07313	1.15648e-19	1.0109e-17	Ups	2	25428703	25448540	+	Abca2	ATP-binding cassette%2C sub-family A (ABC1)%2C member 2 [Source:MGI Symbol%3BAcc:MGI:99606]	GO:0006357:regulation of transcription from RNA polymerase II promoter;GO:0008203:cholesterol metabolic process;GO:0032383:regulation of intracellular cholesterol transport;	GO:0005815:microtubule organizing center;GO:0016023:cytoplasmic membrane-bounded vesicle;GO:0016021:integral component of membrane;GO:0005765:lysosomal membrane;GO:0005768:endosome;	GO:0016887:ATPase activity;GO:0005524:ATP binding;	K05642
ENSMUSG00000039197	8526	91	0.68	90	0.64	63	0.43	339	2.2	382	2.75	337	2.48	201.646	1.75056	0.192981	9.07115	1.17762e-19	1.02353e-17	Ups	14	21052574	21448569	+	Adk	adenosine kinase [Source:MGI Symbol%3BAcc:MGI:87930]	GO:0010613:positive regulation of cardiac muscle hypertrophy;GO:0046085:adenosine metabolic process;GO:0016310:phosphorylation;GO:0042102:positive regulation of T cell proliferation;GO:0044342:type B pancreatic cell proliferation;GO:0006167:AMP biosynthetic process;GO:0006175:dATP biosynthetic process;GO:0006166:purine ribonucleoside salvage;GO:0032922:circadian regulation of gene expression;GO:0…	GO:0005829:cytosol;GO:0005634:nucleus;	GO:0016773:phosphotransferase activity, alcohol group as acceptor;GO:0046872:metal ion binding;GO:0004001:adenosine kinase activity;GO:0005524:ATP binding;GO:0043167:ion binding;	K00856
ENSMUSG00000022013	6513	319	3.14	252	2.33	278	2.48	867	7.37	809	7.62	890	8.58	537.049	1.25073	0.138001	9.06316	1.26725e-19	1.09521e-17	Ups	14	77820681	77875125	-	Dnajc15	DnaJ heat shock protein family (Hsp40) member C15 [Source:MGI Symbol%3BAcc:MGI:1913398]	-	GO:0016021:integral component of membrane;GO:0005739:mitochondrion;	-	K09535
ENSMUSG00000022186	3701	868	15.03	625	10.18	684	10.76	2487	37.2	3322	55.05	3034	51.45	1715.85	1.66639	0.184025	9.05524	1.36263e-19	1.17102e-17	Ups	15	4026383	4155344	+	Oxct1	3-oxoacid CoA transferase 1 [Source:MGI Symbol%3BAcc:MGI:1914291]	GO:0046952:ketone body catabolic process;GO:0071229:cellular response to acid chemical;GO:0071333:cellular response to glucose stimulus;GO:0032024:positive regulation of insulin secretion;GO:0042182:ketone catabolic process;GO:0014823:response to activity;GO:0045471:response to ethanol;GO:0007507:heart development;GO:0007420:brain development;GO:0042594:response to starvation;GO:0042493:response …	GO:0005739:mitochondrion;GO:0005759:mitochondrial matrix;	GO:0008260:3-oxoacid CoA-transferase activity;GO:0042803:protein homodimerization activity;	K01027
ENSMUSG00000021830	11570	75	0.42	103	0.54	61	0.31	390	1.87	463	2.45	360	1.95	223.462	1.96153	0.217085	9.03573	1.62909e-19	1.38446e-17	Ups	14	45133465	45220328	-	Txndc16	thioredoxin domain containing 16 [Source:MGI Symbol%3BAcc:MGI:1917811]	GO:0045454:cell redox homeostasis;	GO:0005576:extracellular region;	-	-
ENSMUSG00000074519	2145	82	2.45	91	2.56	80	2.17	310	8	318	9.09	308	9.01	185.327	1.53088	0.16951	9.03116	1.69856e-19	1.43552e-17	Ups	2	178023284	178034022	+	Zfp971	zinc finger protein 971 [Source:MGI Symbol%3BAcc:MGI:1261426]	-	-	GO:0046872:metal ion binding;	K09228
ENSMUSG00000022667	3348	692	13.24	488	8.79	721	12.54	2472	40.88	2279	41.74	2077	38.94	1359.31	1.48576	0.164603	9.02631	1.77551e-19	1.49231e-17	Ups	16	44765736	44794978	+	Cd200r1	CD200 receptor 1 [Source:MGI Symbol%3BAcc:MGI:1889024]	-	GO:0009897:external side of plasma membrane;GO:0016021:integral component of membrane;	GO:0004872:receptor activity;GO:0005515:protein binding;	-
ENSMUSG00000017607	5167	58	0.72	64	0.75	47	0.53	274	2.94	247	2.93	227	2.76	141.532	1.77294	0.19745	8.97918	2.72803e-19	2.26797e-17	Ups	11	99065678	99089306	-	Tns4	tensin 4 [Source:MGI Symbol%3BAcc:MGI:2144377]	GO:0006915:apoptotic process;GO:0008104:protein localization;	GO:0005856:cytoskeleton;GO:0005737:cytoplasm;GO:0005925:focal adhesion;	GO:0003779:actin binding;	K18080
ENSMUSG00000079547	1681	156	5.95	169	6.06	133	4.61	489	16.1	511	18.64	511	19.08	308.553	1.37343	0.153188	8.96568	3.08386e-19	2.54994e-17	Ups	17	34153072	34160230	+	H2-DMb1	histocompatibility 2%2C class II%2C locus Mb1 [Source:MGI Symbol%3BAcc:MGI:95922]	GO:0019886:antigen processing and presentation of exogenous peptide antigen via MHC class II;GO:0051085:chaperone mediated protein folding requiring cofactor;GO:0006955:immune response;	GO:0005768:endosome;GO:0042613:MHC class II protein complex;GO:0005764:lysosome;GO:0016021:integral component of membrane;GO:0005771:multivesicular body;GO:0005765:lysosomal membrane;GO:0010008:endosome membrane;	GO:0005515:protein binding;	K06752
ENSMUSG00000026360	3627	20	0.35	53	0.88	29	0.47	298	4.55	308	5.21	251	4.34	145.243	2.61199	0.291606	8.95726	3.32836e-19	2.73731e-17	Ups	1	143999338	144004161	-	Rgs2	regulator of G-protein signaling 2 [Source:MGI Symbol%3BAcc:MGI:1098271]	GO:0031116:positive regulation of microtubule polymerization;GO:0071877:regulation of adrenergic receptor signaling pathway;GO:0043547:positive regulation of GTPase activity;GO:0010519:negative regulation of phospholipase activity;GO:0007283:spermatogenesis;GO:0060087:relaxation of vascular smooth muscle;GO:0010614:negative regulation of cardiac muscle hypertrophy;GO:0043407:negative regulation o…	GO:0043005:neuron projection;GO:0005829:cytosol;GO:0009898:cytoplasmic side of plasma membrane;GO:0005730:nucleolus;	GO:0048487:beta-tubulin binding;GO:0005096:GTPase activator activity;	K18154
ENSMUSG00000058997	12639	186	0.94	176	0.84	179	0.82	520	2.28	569	2.76	537	2.67	341.023	1.24248	0.139051	8.93545	4.05521e-19	3.31725e-17	Ups	14	78849052	79202310	+	Vwa8	von Willebrand factor A domain containing 8 [Source:MGI Symbol%3BAcc:MGI:1919008]	-	GO:0005576:extracellular region;GO:0005739:mitochondrion;	GO:0005524:ATP binding;GO:0016887:ATPase activity;	-
ENSMUSG00000053007	25021	919	2.35	808	1.95	1148	2.67	369	0.82	177	0.43	181	0.45	641.523	-2.26237	0.253651	-8.91926	4.69435e-19	3.81965e-17	Down	6	53287270	53700376	+	Creb5	cAMP responsive element binding protein 5 [Source:MGI Symbol%3BAcc:MGI:2443973]	GO:0045944:positive regulation of transcription from RNA polymerase II promoter;GO:0060612:adipose tissue development;GO:0045444:fat cell differentiation;GO:0045893:positive regulation of transcription, DNA-templated;GO:0006366:transcription from RNA polymerase II promoter;	GO:0005634:nucleus;	GO:0001077:RNA polymerase II core promoter proximal region sequence-specific DNA binding transcription factor activity involved in positive regulation of transcription;GO:0008270:zinc ion binding;GO:0043565:sequence-specific DNA binding;GO:0005515:protein binding;GO:0003676:nucleic acid binding;	K09047
ENSMUSG00000024140	5590	221	2.53	210	2.26	173	1.8	1254	12.42	2172	23.83	924	10.37	753.326	2.41816	0.271147	8.91826	4.73686e-19	3.83385e-17	Ups	17	86753700	86833410	+	Epas1	endothelial PAS domain protein 1 [Source:MGI Symbol%3BAcc:MGI:109169]	GO:0001525:angiogenesis;GO:0048469:cell maturation;GO:0002027:regulation of heart rate;GO:0030324:lung development;GO:0043129:surfactant homeostasis;GO:0042415:norepinephrine metabolic process;GO:0001892:embryonic placenta development;GO:0043619:regulation of transcription from RNA polymerase II promoter in response to oxidative stress;GO:0007601:visual perception;GO:0001666:response to hypoxia;G…	GO:0005737:cytoplasm;GO:0005667:transcription factor complex;	GO:0004871:signal transducer activity;GO:0001077:RNA polymerase II core promoter proximal region sequence-specific DNA binding transcription factor activity involved in positive regulation of transcription;GO:0046982:protein heterodimerization activity;GO:0035035:histone acetyltransferase binding;GO:0043565:sequence-specific DNA binding;GO:0008134:transcription factor binding;	K09095
ENSMUSG00000050530	4442	55	0.79	56	0.76	46	0.6	241	3	295	4.07	229	3.24	142.159	1.90566	0.21416	8.89828	5.67209e-19	4.56663e-17	Ups	2	3114224	3227806	+	Fam171a1	family with sequence similarity 171%2C member A1 [Source:MGI Symbol%3BAcc:MGI:2442917]	-	GO:0016021:integral component of membrane;	-	-
ENSMUSG00000032690	4451	2539	36.55	7395	100.16	4151	54.29	892	11.09	826	11.38	582	8.21	2962.34	-2.80688	0.315612	-8.89347	5.92285e-19	4.74355e-17	Down	5	120730333	120749853	-	Oas2	2'-5' oligoadenylate synthetase 2 [Source:MGI Symbol%3BAcc:MGI:2180852]	GO:0018377:protein myristoylation;GO:0006164:purine nucleotide biosynthetic process;GO:0006401:RNA catabolic process;GO:0045087:innate immune response;GO:0006486:protein glycosylation;GO:0051607:defense response to virus;	GO:0005739:mitochondrion;GO:0048471:perinuclear region of cytoplasm;GO:0005783:endoplasmic reticulum;GO:0005634:nucleus;	GO:0008270:zinc ion binding;GO:0003725:double-stranded RNA binding;GO:0005524:ATP binding;GO:0001730:2'-5'-oligoadenylate synthetase activity;	K14216
ENSMUSG00000074500	3535	259	4.7	114	1.94	196	3.23	34	0.53	31	0.54	24	0.43	118.855	-2.85145	0.321881	-8.85872	8.09396e-19	6.44861e-17	Down	9	18455575	18478268	-	Zfp558	zinc finger protein 558 [Source:MGI Symbol%3BAcc:MGI:1921681]	-	-	-	K09228
ENSMUSG00000068747	7569	553	4.68	158	1.26	325	2.5	3575	26.15	3410	27.63	3508	29.09	1741.47	2.84751	0.321543	8.85576	8.31165e-19	6.56734e-17	Ups	3	108284082	108361511	+	Sort1	sortilin 1 [Source:MGI Symbol%3BAcc:MGI:1338015]	GO:0032868:response to insulin;GO:0043066:negative regulation of apoptotic process;GO:0032509:endosome transport via multivesicular body sorting pathway;GO:0007218:neuropeptide signaling pathway;GO:0048011:neurotrophin TRK receptor signaling pathway;GO:0010468:regulation of gene expression;GO:0001503:ossification;GO:0006886:intracellular protein transport;GO:0016050:vesicle organization;GO:001490…	GO:0030140:trans-Golgi network transport vesicle;GO:0031965:nuclear membrane;GO:0016021:integral component of membrane;GO:0005789:endoplasmic reticulum membrane;GO:0005765:lysosomal membrane;GO:0005905:coated pit;GO:0009986:cell surface;GO:0030425:dendrite;GO:0043025:neuronal cell body;GO:0005769:early endosome;GO:0032580:Golgi cisterna membrane;GO:0048471:perinuclear region of cytoplasm;GO:00058…	GO:0016492:G-protein coupled neurotensin receptor activity;GO:0048406:nerve growth factor binding;GO:0030379:neurotensin receptor activity, non-G-protein coupled;GO:0010465:nerve growth factor receptor activity;GO:0019899:enzyme binding;	K12388
ENSMUSG00000035385	1138	7213	406.16	33377	1768.22	11505	588.58	381	18.54	341	18.38	300	16.55	9853.84	-4.87209	0.550175	-8.85553	8.32885e-19	6.56734e-17	Down	11	82035571	82037453	+	Ccl2	chemokine (C-C motif) ligand 2 [Source:MGI Symbol%3BAcc:MGI:98259]	GO:0007179:transforming growth factor beta receptor signaling pathway;GO:0030593:neutrophil chemotaxis;GO:0006954:inflammatory response;GO:0010574:regulation of vascular endothelial growth factor production;GO:0071407:cellular response to organic cyclic compound;GO:0016525:negative regulation of angiogenesis;GO:0070098:chemokine-mediated signaling pathway;GO:0007010:cytoskeleton organization;GO:0…	GO:0005615:extracellular space;GO:0005737:cytoplasm;GO:0043025:neuronal cell body;	GO:0008201:heparin binding;GO:0008009:chemokine activity;GO:0031727:CCR2 chemokine receptor binding;	K14624
ENSMUSG00000042684	2961	18	0.39	11	0.22	5	0.1	133	2.49	204	4.23	150	3.18	78.4278	3.25421	0.367917	8.84496	9.15632e-19	7.18278e-17	Ups	1	153503015	153550045	-	Npl	N-acetylneuraminate pyruvate lyase [Source:MGI Symbol%3BAcc:MGI:1921341]	GO:0019262:N-acetylneuraminate catabolic process;GO:0005975:carbohydrate metabolic process;GO:0006412:translation;	GO:0005737:cytoplasm;GO:0005762:mitochondrial large ribosomal subunit;GO:0016020:membrane;GO:0005783:endoplasmic reticulum;	GO:0008747:N-acetylneuraminate lyase activity;GO:0003735:structural constituent of ribosome;GO:0016765:transferase activity, transferring alkyl or aryl (other than methyl) groups;	K01639
ENSMUSG00000038844	9066	297	2.1	329	2.19	275	1.77	867	5.29	842	5.7	734	5.08	527.472	1.09341	0.123757	8.83515	9.99664e-19	7.80197e-17	Ups	2	142617474	142901531	-	Kif16b	kinesin family member 16B [Source:MGI Symbol%3BAcc:MGI:1098240]	GO:0007492:endoderm development;GO:0007173:epidermal growth factor receptor signaling pathway;GO:0032801:receptor catabolic process;GO:0045022:early endosome to late endosome transport;GO:0008543:fibroblast growth factor receptor signaling pathway;GO:0006895:Golgi to endosome transport;GO:0007018:microtubule-based movement;GO:0001919:regulation of receptor recycling;GO:0001704:formation of primar…	GO:0016020:membrane;GO:0005874:microtubule;GO:0005769:early endosome;GO:0005875:microtubule associated complex;	GO:0032266:phosphatidylinositol-3-phosphate binding;GO:0008574:ATP-dependent microtubule motor activity, plus-end-directed;GO:0005547:phosphatidylinositol-3,4,5-trisphosphate binding;GO:0017137:Rab GTPase binding;GO:0080025:phosphatidylinositol-3,5-bisphosphate binding;GO:0043325:phosphatidylinositol-3,4-bisphosphate binding;GO:0005524:ATP binding;	K17916
ENSMUSG00000037242	6572	11972	116.73	13136	120.5	17318	153.41	5728	48.25	3839	35.82	4804	45.88	10023.9	-1.86134	0.210818	-8.82916	1.05465e-18	8.18936e-17	Down	4	135213969	135272814	-	Clic4	chloride intracellular channel 4 (mitochondrial) [Source:MGI Symbol%3BAcc:MGI:1352754]	GO:0001525:angiogenesis;GO:0071277:cellular response to calcium ion;GO:0030336:negative regulation of cell migration;GO:0061299:retina vasculature morphogenesis in camera-type eye;GO:0001886:endothelial cell morphogenesis;GO:0009566:fertilization;GO:0006821:chloride transport;GO:0007035:vacuolar acidification;GO:0034765:regulation of ion transmembrane transport;GO:0048754:branching morphogenesis …	GO:0005911:cell-cell junction;GO:0030659:cytoplasmic vesicle membrane;GO:0005773:vacuole;GO:0005902:microvillus;GO:0005829:cytosol;GO:0009986:cell surface;GO:0005813:centrosome;GO:0030496:midbody;GO:0016363:nuclear matrix;GO:0045177:apical part of cell;GO:0048471:perinuclear region of cytoplasm;GO:0005886:plasma membrane;GO:0034707:chloride channel complex;GO:0005739:mitochondrion;GO:0015629:acti…	GO:0005247:voltage-gated chloride channel activity;GO:0032403:protein complex binding;	K05024
ENSMUSG00000050552	1302	593	29.19	511	23.66	391	17.48	1718	73.05	1722	81.11	1551	74.77	1013.74	1.38789	0.157281	8.82424	1.10207e-18	8.51432e-17	Ups	5	138255482	138259398	+	Lamtor4	late endosomal/lysosomal adaptor%2C MAPK and MTOR activator 4 [Source:MGI Symbol%3BAcc:MGI:1913346]	GO:0061462:protein localization to lysosome;GO:0008361:regulation of cell size;GO:0032008:positive regulation of TOR signaling;GO:0071230:cellular response to amino acid stimulus;	GO:0005764:lysosome;GO:0071986:Ragulator complex;	-	-
ENSMUSG00000097804	1592	53	2.13	67	2.54	56	2.05	4	0.14	0	0	3	0.12	33.789	-4.23569	0.482509	-8.77848	1.65692e-18	1.27366e-16	Down	3	7612705	7690001	+	Gm16685	predicted gene%2C 16685 [Source:MGI Symbol%3BAcc:MGI:4439609]	-	-	-	-
ENSMUSG00000053318	3079	343	7.14	468	9.16	570	10.78	1873	33.68	2599	51.77	2313	47.15	1263.75	1.91832	0.218731	8.77024	1.78281e-18	1.36358e-16	Ups	1	172581758	172590568	-	Slamf8	SLAM family member 8 [Source:MGI Symbol%3BAcc:MGI:1921998]	GO:0042742:defense response to bacterium;GO:0035690:cellular response to drug;GO:0033860:regulation of NAD(P)H oxidase activity;GO:0043549:regulation of kinase activity;GO:0090383:phagosome acidification;	GO:0016021:integral component of membrane;	GO:0004872:receptor activity;	K16853
ENSMUSG00000034659	3798	460	7.76	525	8.33	356	5.46	1541	22.46	1386	22.38	1387	22.92	885.221	1.33475	0.152232	8.7679	1.82026e-18	1.3853e-16	Ups	19	10870660	10882001	-	Tmem109	transmembrane protein 109 [Source:MGI Symbol%3BAcc:MGI:1915789]	GO:0042771:intrinsic apoptotic signaling pathway in response to DNA damage by p53 class mediator;	GO:0031965:nuclear membrane;GO:0044425:membrane part;GO:0005783:endoplasmic reticulum;GO:0016529:sarcoplasmic reticulum;GO:0016021:integral component of membrane;GO:0005640:nuclear outer membrane;GO:0005730:nucleolus;GO:0033017:sarcoplasmic reticulum membrane;	-	-
ENSMUSG00000031438	3464	1440	26.64	1073	18.67	1096	18.42	4469	71.42	3848	68.12	5050	91.5	2648.94	1.53551	0.175272	8.7607	1.94034e-18	1.46938e-16	Ups	X	139563316	139673145	+	Rnf128	ring finger protein 128 [Source:MGI Symbol%3BAcc:MGI:1914139]	GO:0042036:negative regulation of cytokine biosynthetic process;GO:0016567:protein ubiquitination;	GO:0016021:integral component of membrane;GO:0005770:late endosome;GO:0005783:endoplasmic reticulum;GO:0005794:Golgi apparatus;	GO:0008270:zinc ion binding;GO:0004842:ubiquitin-protein transferase activity;	K10629
ENSMUSG00000026458	6572	14	0.14	26	0.24	11	0.1	165	1.39	314	2.93	194	1.85	109.256	3.15632	0.360809	8.74792	2.17327e-18	1.63766e-16	Ups	1	134296783	134332928	-	Ppfia4	protein tyrosine phosphatase%2C receptor type%2C f polypeptide (PTPRF)%2C interacting protein (liprin)%2C alpha 4 [Source:MGI Symbol%3BAcc:MGI:1915757]	-	GO:0009986:cell surface;GO:0005737:cytoplasm;	GO:0005515:protein binding;	-
ENSMUSG00000027399	1974	106742	3465.1	38843	1186.3	162375	4788.85	10299	288.84	4115	127.84	6812	216.6	60573.6	-3.77774	0.432076	-8.74323	2.26548e-18	1.69878e-16	Down	2	129299610	129309972	-	Il1a	interleukin 1 alpha [Source:MGI Symbol%3BAcc:MGI:96542]	GO:0032755:positive regulation of interleukin-6 production;GO:0010193:response to ozone;GO:0043123:positive regulation of I-kappaB kinase/NF-kappaB signaling;GO:0001660:fever generation;GO:0006955:immune response;GO:0070374:positive regulation of ERK1 and ERK2 cascade;GO:0010332:response to gamma radiation;GO:0010243:response to organonitrogen compound;GO:0045766:positive regulation of angiogenes…	GO:0009986:cell surface;GO:0005829:cytosol;GO:0005615:extracellular space;	GO:0005507:copper ion binding;GO:0005149:interleukin-1 receptor binding;GO:0005125:cytokine activity;	K04383
ENSMUSG00000044350	3644	3436	60.42	5116	84.64	4512	72.09	1742	26.47	1993	33.54	1739	29.95	3242.89	-1.5643	0.178931	-8.74247	2.28078e-18	1.7019e-16	Down	14	77024200	77036904	-	Lacc1	laccase domain containing 1 [Source:MGI Symbol%3BAcc:MGI:2445077]	-	-	-	K05810
ENSMUSG00000052477	3827	159	2.66	237	3.73	248	3.77	62	0.9	64	1.03	44	0.72	145.058	-2.19061	0.251376	-8.71447	2.92132e-18	2.16929e-16	Down	1	84992690	85270566	-	C130026I21Rik	RIKEN cDNA C130026I21 gene [Source:MGI Symbol%3BAcc:MGI:3612702]	GO:0009617:response to bacterium;	-	GO:0046872:metal ion binding;	-
ENSMUSG00000013974	1494	1487	63.78	969	39.1	1168	45.51	4592	170.16	5915	242.8	4488	188.55	2889.25	1.68462	0.193587	8.70213	3.25701e-18	2.40688e-16	Ups	8	3665754	3669259	+	Mcemp1	mast cell expressed membrane protein 1 [Source:MGI Symbol%3BAcc:MGI:1916439]	-	GO:0016021:integral component of membrane;	-	-
ENSMUSG00000113701	3776	81	1.37	90	1.44	114	1.76	15	0.22	8	0.13	2	0.03	56.7188	-3.51176	0.40447	-8.68237	3.87605e-18	2.85057e-16	Down	13	15813548	16023423	-	B230303A05Rik	RIKEN cDNA B230303A05 gene [Source:MGI Symbol%3BAcc:MGI:3646895]	-	-	-	K11095
ENSMUSG00000020641	4335	2984	44.11	35626	495.46	11061	148.55	73	0.93	63	0.89	95	1.38	9294.73	-5.50037	0.634439	-8.66965	4.33442e-18	3.17242e-16	Down	12	26442746	26456452	-	Rsad2	radical S-adenosyl methionine domain containing 2 [Source:MGI Symbol%3BAcc:MGI:1929628]	GO:0050709:negative regulation of protein secretion;GO:0030278:regulation of ossification;GO:2000553:positive regulation of T-helper 2 cell cytokine production;GO:0051607:defense response to virus;GO:0045071:negative regulation of viral genome replication;GO:0034165:positive regulation of toll-like receptor 9 signaling pathway;GO:0043367:CD4-positive, alpha-beta T cell differentiation;GO:0034157:…	GO:0005743:mitochondrial inner membrane;GO:0005789:endoplasmic reticulum membrane;GO:0005741:mitochondrial outer membrane;GO:0005811:lipid particle;	GO:0051539:4 iron, 4 sulfur cluster binding;GO:0043621:protein self-association;GO:0046872:metal ion binding;GO:0003824:catalytic activity;	K15045
ENSMUSG00000087477	346	36	6.67	136	23.7	95	15.98	1	0.16	3	0.53	0	0	50.4136	-4.86834	0.562062	-8.66158	4.6526e-18	3.38909e-16	Down	5	114917318	114923277	-	Gm13822	predicted gene 13822 [Source:MGI Symbol%3BAcc:MGI:3650351]	-	-	-	-
ENSMUSG00000030246	1570	48	1.96	20	0.77	44	1.63	293	10.33	495	19.34	293	11.71	180.717	2.77973	0.321742	8.63962	5.64022e-18	4.08903e-16	Ups	6	142490249	142507957	-	Ldhb	lactate dehydrogenase B [Source:MGI Symbol%3BAcc:MGI:96763]	GO:0044262:cellular carbohydrate metabolic process;GO:0006090:pyruvate metabolic process;GO:0006096:glycolytic process;GO:0055114:oxidation-reduction process;GO:0006089:lactate metabolic process;GO:0019674:NAD metabolic process;	GO:0005829:cytosol;GO:0005739:mitochondrion;	GO:0004459:L-lactate dehydrogenase activity;GO:0000166:nucleotide binding;GO:0051287:NAD binding;GO:0019900:kinase binding;GO:0042802:identical protein binding;	K00016
ENSMUSG00000052144	6843	2036	19.07	1867	16.45	2135	18.16	1279	10.35	908	8.14	1059	9.71	1601.62	-1.22312	0.141621	-8.63656	5.79334e-18	4.18023e-16	Down	6	100833622	100869934	+	Ppp4r2	protein phosphatase 4%2C regulatory subunit 2 [Source:MGI Symbol%3BAcc:MGI:3027896]	GO:0008380:RNA splicing;GO:0010569:regulation of double-strand break repair via homologous recombination;GO:0006397:mRNA processing;GO:0050790:regulation of catalytic activity;	GO:0030289:protein phosphatase 4 complex;GO:0005856:cytoskeleton;GO:0005730:nucleolus;GO:0005737:cytoplasm;GO:0005634:nucleus;	GO:0030674:protein binding, bridging;GO:0030362:protein phosphatase type 4 regulator activity;	K15425
ENSMUSG00000039960	3806	192	3.23	228	3.61	260	3.98	66	0.96	58	0.93	84	1.39	157.584	-1.98641	0.230217	-8.62842	6.22079e-18	4.46758e-16	Down	8	123653929	123663884	+	Rhou	ras homolog family member U [Source:MGI Symbol%3BAcc:MGI:1916831]	GO:0008360:regulation of cell shape;GO:0030036:actin cytoskeleton organization;GO:0016601:Rac protein signal transduction;GO:0000082:G1/S transition of mitotic cell cycle;GO:0051056:regulation of small GTPase mediated signal transduction;	GO:0005794:Golgi apparatus;GO:0042995:cell projection;GO:0030054:cell junction;GO:0005886:plasma membrane;GO:0005829:cytosol;GO:0000139:Golgi membrane;GO:0002102:podosome;GO:0005925:focal adhesion;	GO:0005525:GTP binding;GO:0046872:metal ion binding;GO:0003924:GTPase activity;GO:0005515:protein binding;	K07865
ENSMUSG00000028238	2716	40	0.94	7	0.16	36	0.77	1508	30.74	2053	46.36	2411	55.72	904.753	4.73645	0.548974	8.62782	6.25327e-18	4.46992e-16	Ups	4	19876841	19922605	-	Atp6v0d2	ATPase%2C H+ transporting%2C lysosomal V0 subunit D2 [Source:MGI Symbol%3BAcc:MGI:1924415]	GO:0015991:ATP hydrolysis coupled proton transport;	GO:0005769:early endosome;GO:0016324:apical plasma membrane;GO:0033179:proton-transporting V-type ATPase, V0 domain;GO:0016471:vacuolar proton-transporting V-type ATPase complex;	GO:0015078:hydrogen ion transmembrane transporter activity;	K02146
ENSMUSG00000017009	2547	4226	106.32	7486	177.19	5341	122.08	2158	46.91	1346	32.41	1251	30.83	3871.26	-2.12491	0.246915	-8.60583	7.57691e-18	5.39088e-16	Down	2	164424247	164443887	-	Sdc4	syndecan 4 [Source:MGI Symbol%3BAcc:MGI:1349164]	GO:0045860:positive regulation of protein kinase activity;GO:0051894:positive regulation of focal adhesion assembly;GO:0051496:positive regulation of stress fiber assembly;	GO:0005925:focal adhesion;GO:0045121:membrane raft;GO:0043034:costamere;GO:0016021:integral component of membrane;GO:0005576:extracellular region;GO:0009986:cell surface;	GO:0005080:protein kinase C binding;GO:0070053:thrombospondin receptor activity;GO:0008092:cytoskeletal protein binding;GO:0001968:fibronectin binding;	K16338
ENSMUSG00000035164	6845	2020	18.91	1801	15.86	1708	14.53	1004	8.12	640	5.73	875	8.02	1399.19	-1.45108	0.168993	-8.58665	8.95456e-18	6.34157e-16	Down	9	52111344	52168572	-	Zc3h12c	zinc finger CCCH type containing 12C [Source:MGI Symbol%3BAcc:MGI:3026959]	-	-	GO:0004519:endonuclease activity;GO:0003676:nucleic acid binding;GO:0008270:zinc ion binding;	K18668
ENSMUSG00000050578	2673	16384	392.78	18497	417.19	34524	751.94	3495	72.39	860	19.73	1907	44.78	13873.4	-3.48787	0.406813	-8.57364	1.00261e-17	7.06773e-16	Down	9	7272514	7283331	+	Mmp13	matrix metallopeptidase 13 [Source:MGI Symbol%3BAcc:MGI:1340026]	GO:0043171:peptide catabolic process;GO:0035116:embryonic hindlimb morphogenesis;GO:0009612:response to mechanical stimulus;GO:0051216:cartilage development;GO:0044267:cellular protein metabolic process;GO:0043627:response to estrogen;GO:0001554:luteolysis;GO:0030282:bone mineralization;GO:0031623:receptor internalization;GO:0001666:response to hypoxia;GO:0030574:collagen catabolic process;GO:004…	GO:0005615:extracellular space;GO:0005764:lysosome;GO:0005794:Golgi apparatus;GO:0046581:intercellular canaliculus;GO:0005583:fibrillar collagen trimer;	GO:0008270:zinc ion binding;GO:0048306:calcium-dependent protein binding;GO:0005509:calcium ion binding;GO:0050750:low-density lipoprotein particle receptor binding;GO:0004222:metalloendopeptidase activity;GO:0001968:fibronectin binding;	K07994
ENSMUSG00000018909	11175	474	2.72	676	3.65	236	1.23	3763	18.64	3391	18.61	3174	17.83	1778.05	2.454	0.287142	8.54629	1.27111e-17	8.91933e-16	Ups	7	99535466	99606771	+	Arrb1	arrestin%2C beta 1 [Source:MGI Symbol%3BAcc:MGI:99473]	GO:0033138:positive regulation of peptidyl-serine phosphorylation;GO:0000187:activation of MAPK activity;GO:0002031:G-protein coupled receptor internalization;GO:0007219:Notch signaling pathway;GO:0031397:negative regulation of protein ubiquitination;GO:0015031:protein transport;GO:0043149:stress fiber assembly;GO:0031398:positive regulation of protein ubiquitination;GO:0032088:negative regulatio…	GO:0031143:pseudopodium;GO:0014069:postsynaptic density;GO:0005765:lysosomal membrane;GO:0005634:nucleus;GO:0005829:cytosol;GO:0016323:basolateral plasma membrane;GO:0005834:heterotrimeric G-protein complex;GO:0045211:postsynaptic membrane;GO:0000785:chromatin;GO:0000139:Golgi membrane;GO:0030659:cytoplasmic vesicle membrane;GO:0005905:coated pit;GO:0016023:cytoplasmic membrane-bounded vesicle;GO…	GO:0030331:estrogen receptor binding;GO:0031692:alpha-1B adrenergic receptor binding;GO:0031691:alpha-1A adrenergic receptor binding;GO:0031701:angiotensin receptor binding;GO:0031896:V2 vasopressin receptor binding;GO:0008134:transcription factor binding;GO:0031625:ubiquitin protein ligase binding;GO:0045309:protein phosphorylated amino acid binding;GO:0005096:GTPase activator activity;GO:004302…	K04439
ENSMUSG00000037944	1978	769	24.91	585	17.83	328	9.65	163	4.56	104	3.22	105	3.33	366.509	-2.41428	0.282797	-8.53716	1.37567e-17	9.60893e-16	Down	11	99144196	99155077	-	Ccr7	chemokine (C-C motif) receptor 7 [Source:MGI Symbol%3BAcc:MGI:103011]	GO:0001768:establishment of T cell polarity;GO:0034695:response to prostaglandin E;GO:0002922:positive regulation of humoral immune response;GO:2000547:regulation of dendritic cell dendrite assembly;GO:0042102:positive regulation of T cell proliferation;GO:0097029:mature conventional dendritic cell differentiation;GO:0051491:positive regulation of filopodium assembly;GO:0010820:positive regulatio…	GO:0005622:intracellular;GO:0009897:external side of plasma membrane;GO:0016021:integral component of membrane;	GO:0035757:chemokine (C-C motif) ligand 19 binding;GO:0038117:C-C motif chemokine 19 receptor activity;GO:0038121:C-C motif chemokine 21 receptor activity;GO:0035758:chemokine (C-C motif) ligand 21 binding;	K04182
ENSMUSG00000025026	6380	585	5.88	678	6.41	519	4.74	1996	17.32	2157	20.73	1570	15.45	1173.82	1.32893	0.155705	8.53492	1.40251e-17	9.75189e-16	Ups	19	53140443	53247399	+	Add3	adducin 3 (gamma) [Source:MGI Symbol%3BAcc:MGI:1351615]	GO:0042493:response to drug;	GO:0005911:cell-cell junction;GO:0005856:cytoskeleton;GO:0005886:plasma membrane;GO:0005938:cell cortex;GO:0000794:condensed nuclear chromosome;	GO:0046872:metal ion binding;GO:0003779:actin binding;GO:0005516:calmodulin binding;GO:0005080:protein kinase C binding;GO:0005198:structural molecule activity;	K18622
ENSMUSG00000055912	1548	158	6.54	112	4.36	108	4.06	470	16.81	547	21.67	596	24.17	309.499	1.73016	0.203289	8.51086	1.72651e-17	1.19504e-15	Ups	6	72355447	72359762	+	Tmem150a	transmembrane protein 150A [Source:MGI Symbol%3BAcc:MGI:2385244]	GO:0009056:catabolic process;	GO:0005886:plasma membrane;GO:0016021:integral component of membrane;	-	-
ENSMUSG00000003354	1992	2	0.06	3	0.09	2	0.06	137	3.81	57	1.75	103	3.25	44.8328	4.23197	0.498867	8.48316	2.19167e-17	1.51018e-15	Ups	15	98708207	98723336	+	Ccdc65	coiled-coil domain containing 65 [Source:MGI Symbol%3BAcc:MGI:2146001]	-	-	-	-
ENSMUSG00000053553	2885	67	1.49	93	1.94	77	1.55	473	9.08	315	6.7	316	6.87	205.865	1.83052	0.215822	8.48163	2.22065e-17	1.52328e-15	Ups	5	139359739	139460527	-	3110082I17Rik	RIKEN cDNA 3110082I17 gene [Source:MGI Symbol%3BAcc:MGI:1920462]	-	-	-	-
ENSMUSG00000029521	3001	39	0.83	40	0.8	23	0.45	205	3.78	195	3.98	173	3.62	103.331	2.08719	0.246104	8.48094	2.2339e-17	1.52553e-15	Ups	5	110839979	110874145	+	Chek2	checkpoint kinase 2 [Source:MGI Symbol%3BAcc:MGI:1355321]	GO:0042176:regulation of protein catabolic process;GO:0044257:cellular protein catabolic process;GO:0010332:response to gamma radiation;GO:0072428:signal transduction involved in intra-S DNA damage checkpoint;GO:0006975:DNA damage induced protein phosphorylation;GO:0008630:intrinsic apoptotic signaling pathway in response to DNA damage;GO:0051301:cell division;GO:0006302:double-strand break repai…	GO:0016605:PML body;GO:0000781:chromosome, telomeric region;	GO:0019901:protein kinase binding;GO:0046872:metal ion binding;GO:0004674:protein serine/threonine kinase activity;GO:0031625:ubiquitin protein ligase binding;GO:0042803:protein homodimerization activity;GO:0005524:ATP binding;	K06641
ENSMUSG00000021069	6895	2348	21.82	2318	20.27	1686	14.24	7548	60.61	6803	60.51	6071	55.27	4185.35	1.33072	0.157502	8.44894	2.93964e-17	1.98972e-15	Ups	12	70190811	70231488	-	Pygl	liver glycogen phosphorylase [Source:MGI Symbol%3BAcc:MGI:97829]	GO:0042593:glucose homeostasis;GO:0005977:glycogen metabolic process;GO:0005980:glycogen catabolic process;GO:0006015:5-phosphoribose 1-diphosphate biosynthetic process;GO:0005975:carbohydrate metabolic process;	GO:0005737:cytoplasm;GO:0005886:plasma membrane;	GO:0019842:vitamin binding;GO:0008184:glycogen phosphorylase activity;GO:0008144:drug binding;GO:0002060:purine nucleobase binding;GO:0032052:bile acid binding;GO:0005524:ATP binding;GO:0016208:AMP binding;GO:0030170:pyridoxal phosphate binding;GO:0042803:protein homodimerization activity;GO:0030246:carbohydrate binding;	K00688
ENSMUSG00000050860	2029	56	1.77	59	1.75	49	1.41	254	6.93	211	6.38	266	8.23	138.521	1.7819	0.211272	8.43413	3.33689e-17	2.24865e-15	Ups	11	95824499	95832140	+	Phospho1	phosphatase%2C orphan 1 [Source:MGI Symbol%3BAcc:MGI:2447348]	GO:0001958:endochondral ossification;GO:0035630:bone mineralization involved in bone maturation;GO:0030500:regulation of bone mineralization;GO:0008152:metabolic process;	GO:0044420:extracellular matrix component;	GO:0046872:metal ion binding;GO:0016462:pyrophosphatase activity;GO:0052731:phosphocholine phosphatase activity;GO:0052732:phosphoethanolamine phosphatase activity;	K06124
ENSMUSG00000035299	6720	320	3.05	411	3.69	231	2	95	0.78	55	0.5	35	0.33	205.68	-2.59707	0.308448	-8.41978	3.77182e-17	2.51954e-15	Down	X	169685199	170005736	+	Mid1	midline 1 [Source:MGI Symbol%3BAcc:MGI:1100537]	GO:0007026:negative regulation of microtubule depolymerization;GO:0006284:base-excision repair;GO:0032874:positive regulation of stress-activated MAPK cascade;	GO:0005874:microtubule;GO:0005737:cytoplasm;GO:0005634:nucleus;GO:0005622:intracellular;	GO:0052821:DNA-7-methyladenine glycosylase activity;GO:0008270:zinc ion binding;GO:0031625:ubiquitin protein ligase binding;GO:0016874:ligase activity;GO:0003677:DNA binding;GO:0052822:DNA-3-methylguanine glycosylase activity;GO:0043916:DNA-7-methylguanine glycosylase activity;GO:0008725:DNA-3-methyladenine glycosylase activity;	K08285
ENSMUSG00000023021	3542	315	5.7	370	6.3	319	5.24	1009	15.77	825	14.28	924	16.37	593.417	1.11148	0.132032	8.41827	3.82089e-17	2.54122e-15	Ups	15	99734881	99772885	-	Cers5	ceramide synthase 5 [Source:MGI Symbol%3BAcc:MGI:1919199]	GO:0006355:regulation of transcription, DNA-templated;GO:0046513:ceramide biosynthetic process;	GO:0016021:integral component of membrane;GO:0005783:endoplasmic reticulum;GO:0005634:nucleus;GO:0016020:membrane;	GO:0050291:sphingosine N-acyltransferase activity;GO:0043565:sequence-specific DNA binding;GO:0003700:sequence-specific DNA binding transcription factor activity;GO:0003677:DNA binding;	K04710
ENSMUSG00000000805	1966	67	2.18	63	1.93	52	1.54	1	0.03	7	0.22	4	0.13	35.6437	-3.74585	0.445653	-8.4053	4.26762e-17	2.82436e-15	Down	11	84957786	84966044	+	Car4	carbonic anhydrase 4 [Source:MGI Symbol%3BAcc:MGI:1096574]	GO:0048545:response to steroid hormone;GO:0015701:bicarbonate transport;GO:0006730:one-carbon metabolic process;GO:0048513:organ development;GO:0042493:response to drug;	GO:0016529:sarcoplasmic reticulum;GO:0005793:endoplasmic reticulum-Golgi intermediate compartment;GO:0031526:brush border membrane;GO:0030658:transport vesicle membrane;GO:0031362:anchored component of external side of plasma membrane;GO:0005791:rough endoplasmic reticulum;GO:0030667:secretory granule membrane;GO:0005802:trans-Golgi network;GO:0048471:perinuclear region of cytoplasm;GO:0016324:ap…	GO:0004089:carbonate dehydratase activity;GO:0008270:zinc ion binding;	K18246
ENSMUSG00000027435	6677	766	7.35	1355	12.23	812	7.08	5879	48.75	7094	65.16	4129	38.81	3060.23	2.13118	0.253565	8.40487	4.28352e-17	2.82436e-15	Ups	2	148436640	148443563	-	Cd93	CD93 antigen [Source:MGI Symbol%3BAcc:MGI:106664]	GO:0016337:single organismal cell-cell adhesion;	GO:0009986:cell surface;GO:0016023:cytoplasmic membrane-bounded vesicle;GO:0005886:plasma membrane;GO:0016021:integral component of membrane;	GO:0030246:carbohydrate binding;GO:0005509:calcium ion binding;GO:0001849:complement component C1q binding;	K06702
ENSMUSG00000033355	2131	1485	44.66	4341	122.81	3498	95.56	722	18.76	526	15.14	482	14.2	1993.58	-2.63671	0.313856	-8.40103	4.42577e-17	2.90562e-15	Down	16	23520291	23614222	+	Rtp4	receptor transporter protein 4 [Source:MGI Symbol%3BAcc:MGI:1915025]	GO:0001580:detection of chemical stimulus involved in sensory perception of bitter taste;GO:0006612:protein targeting to membrane;	GO:0005737:cytoplasm;GO:0016021:integral component of membrane;	-	-
ENSMUSG00000118038	618	120	12.44	61	5.95	61	5.75	5	0.45	8	0.79	5	0.51	47.5753	-3.63655	0.433268	-8.39332	4.72604e-17	3.0895e-15	Down	19	29067347	29069503	+	Gm9895	predicted gene 9895 [Source:MGI Symbol%3BAcc:MGI:3642802]	-	-	-	-
ENSMUSG00000022106	9489	74	0.5	147	0.93	52	0.32	1025	5.98	615	3.97	689	4.56	391.82	2.60997	0.311438	8.38039	5.27543e-17	3.41942e-15	Ups	14	73123037	73207843	+	Rcbtb2	regulator of chromosome condensation (RCC1) and BTB (POZ) domain containing protein 2 [Source:MGI Symbol%3BAcc:MGI:1917200]	-	-	-	K11494
ENSMUSG00000020571	3745	8987	153.78	9936	159.95	10677	165.98	6055	89.51	5806	95.08	5688	95.33	8102.81	-1.08168	0.129151	-8.37529	5.50862e-17	3.52575e-15	Down	12	17266545	17284770	+	Pdia6	protein disulfide isomerase associated 6 [Source:MGI Symbol%3BAcc:MGI:1919103]	GO:0070527:platelet aggregation;GO:0006662:glycerol ether metabolic process;GO:0055114:oxidation-reduction process;GO:0006457:protein folding;GO:0045454:cell redox homeostasis;	GO:0005793:endoplasmic reticulum-Golgi intermediate compartment;GO:0042470:melanosome;GO:0005788:endoplasmic reticulum lumen;GO:0005886:plasma membrane;	GO:0003756:protein disulfide isomerase activity;GO:0005509:calcium ion binding;GO:0009055:electron carrier activity;GO:0015035:protein disulfide oxidoreductase activity;	K09584
ENSMUSG00000046079	12573	4784	24.38	4207	20.17	5094	23.59	3099	13.65	2413	11.77	2350	11.73	3777.63	-1.17159	0.140073	-8.36413	6.05618e-17	3.86006e-15	Down	5	105699969	105832436	+	Lrrc8d	leucine rich repeat containing 8D [Source:MGI Symbol%3BAcc:MGI:1922368]	GO:0032966:negative regulation of collagen biosynthetic process;GO:0032722:positive regulation of chemokine production;GO:0070102:interleukin-6-mediated signaling pathway;GO:0043066:negative regulation of apoptotic process;GO:0031018:endocrine pancreas development;GO:0048661:positive regulation of smooth muscle cell proliferation;GO:0042517:positive regulation of tyrosine phosphorylation of Stat3…	GO:0016021:integral component of membrane;GO:0005615:extracellular space;GO:0009986:cell surface;GO:0032809:neuronal cell body membrane;GO:0005896:interleukin-6 receptor complex;GO:0016324:apical plasma membrane;	GO:0004915:interleukin-6 receptor activity;GO:0042803:protein homodimerization activity;GO:0019899:enzyme binding;GO:0070119:ciliary neurotrophic factor binding;GO:0019981:interleukin-6 binding;	-
ENSMUSG00000026170	2173	8	0.24	15	0.42	8	0.21	107	2.73	205	5.79	131	3.78	71.4803	3.22202	0.38533	8.36171	6.18156e-17	3.92362e-15	Ups	1	74713574	74737892	+	Cyp27a1	cytochrome P450%2C family 27%2C subfamily a%2C polypeptide 1 [Source:MGI Symbol%3BAcc:MGI:88594]	GO:0008203:cholesterol metabolic process;GO:0006706:steroid catabolic process;GO:0055114:oxidation-reduction process;	GO:0005743:mitochondrial inner membrane;	GO:0031073:cholesterol 26-hydroxylase activity;GO:0047749:cholestanetriol 26-monooxygenase activity;GO:0009055:electron carrier activity;GO:0005506:iron ion binding;GO:0030343:vitamin D3 25-hydroxylase activity;GO:0020037:heme binding;	K00488
ENSMUSG00000014905	2549	1835	46.13	1714	40.54	2988	68.24	800	17.38	635	15.28	755	18.59	1542.6	-1.86866	0.223706	-8.3532	6.64374e-17	4.19956e-15	Down	12	44205559	44210326	-	Dnajb9	DnaJ heat shock protein family (Hsp40) member B9 [Source:MGI Symbol%3BAcc:MGI:1351618]	GO:0030433:ER-associated ubiquitin-dependent protein catabolic process;	GO:0005737:cytoplasm;GO:0005730:nucleolus;	GO:0051787:misfolded protein binding;	K09515
ENSMUSG00000017400	3139	172	3.51	74	1.42	99	1.84	660	11.64	824	16.1	1094	21.88	448.208	2.46717	0.295398	8.35202	6.71064e-17	4.21805e-15	Ups	11	98036623	98053462	-	Stac2	SH3 and cysteine rich domain 2 [Source:MGI Symbol%3BAcc:MGI:2144518]	GO:0035556:intracellular signal transduction;	-	GO:0046872:metal ion binding;	-
ENSMUSG00000036718	4144	1141	17.64	1318	19.17	1326	18.63	706	9.43	442	6.54	393	5.95	929.987	-1.61578	0.193467	-8.35171	6.72815e-17	4.21805e-15	Down	5	139706696	139736336	-	Micall2	MICAL-like 2 [Source:MGI Symbol%3BAcc:MGI:2444818]	GO:0006897:endocytosis;	GO:0032432:actin filament bundle;GO:0005923:bicellular tight junction;	GO:0046872:metal ion binding;GO:0005515:protein binding;	-
ENSMUSG00000024818	2762	248	5.75	265	5.78	196	4.13	787	15.77	833	18.5	643	14.61	465.07	1.32073	0.1585	8.33266	7.90475e-17	4.93547e-15	Ups	19	5877808	5885878	+	Slc25a45	solute carrier family 25%2C member 45 [Source:MGI Symbol%3BAcc:MGI:2147731]	GO:0055085:transmembrane transport;	GO:0016021:integral component of membrane;GO:0005743:mitochondrial inner membrane;	-	K15123
ENSMUSG00000038332	3982	135	2.17	146	2.21	92	1.35	501	6.97	688	10.6	505	7.96	319.752	1.80823	0.217139	8.32753	8.25451e-17	5.13289e-15	Ups	10	41809935	41908424	+	Sesn1	sestrin 1 [Source:MGI Symbol%3BAcc:MGI:2155278]	GO:0007050:cell cycle arrest;	GO:0005634:nucleus;	-	K10141
ENSMUSG00000020841	8332	16151	124.22	18174	131.5	15034	105.05	6104	40.56	2713	19.97	2764	20.82	10867.1	-2.34866	0.282452	-8.31524	9.15678e-17	5.6709e-15	Down	11	76778424	76847018	-	Cpd	carboxypeptidase D [Source:MGI Symbol%3BAcc:MGI:107265]	GO:0035584:calcium-mediated signaling using intracellular calcium source;GO:0008277:regulation of G-protein coupled receptor protein signaling pathway;GO:0048875:chemical homeostasis within a tissue;GO:0071352:cellular response to interleukin-2;GO:0007216:G-protein coupled glutamate receptor signaling pathway;GO:0048148:behavioral response to cocaine;GO:0006508:proteolysis;	GO:0030054:cell junction;GO:0016021:integral component of membrane;GO:0030425:dendrite;GO:0005802:trans-Golgi network;GO:0043025:neuronal cell body;GO:0045211:postsynaptic membrane;GO:0005737:cytoplasm;GO:0045177:apical part of cell;GO:0005634:nucleus;GO:0005886:plasma membrane;	GO:0004181:metallocarboxypeptidase activity;GO:0004185:serine-type carboxypeptidase activity;GO:0008270:zinc ion binding;GO:0003779:actin binding;GO:0035256:G-protein coupled glutamate receptor binding;GO:0019904:protein domain specific binding;GO:0046982:protein heterodimerization activity;GO:0030160:GKAP/Homer scaffold activity;GO:0042803:protein homodimerization activity;	K07752
ENSMUSG00000035373	801	2792	223.36	22192	1670.3	5965	433.55	91	6.29	47	3.6	50	3.92	5793.07	-5.26902	0.635819	-8.28699	1.16151e-16	7.16439e-15	Down	11	82045712	82047525	+	Ccl7	chemokine (C-C motif) ligand 7 [Source:MGI Symbol%3BAcc:MGI:99512]	GO:0010332:response to gamma radiation;GO:0006954:inflammatory response;GO:0008360:regulation of cell shape;GO:0071361:cellular response to ethanol;GO:0007010:cytoskeleton organization;GO:0006955:immune response;GO:2000503:positive regulation of natural killer cell chemotaxis;GO:0048245:eosinophil chemotaxis;	GO:0005615:extracellular space;	GO:0031726:CCR1 chemokine receptor binding;GO:0031727:CCR2 chemokine receptor binding;GO:0008009:chemokine activity;GO:0008201:heparin binding;	K05509
ENSMUSG00000080316	7067	1556	14.11	1605	13.69	1365	11.24	993	7.78	929	8.06	722	6.41	1230.46	-1.10592	0.133555	-8.28068	1.2247e-16	7.52377e-15	Down	17	17827158	17843009	+	Spaca6	sperm acrosome associated 6 [Source:MGI Symbol%3BAcc:MGI:1922452]	-	-	-	-
ENSMUSG00000055202	3555	70	1.26	36	0.61	54	0.88	2	0.03	0	0	2	0.04	30.3386	-4.45684	0.538373	-8.27835	1.24896e-16	7.64213e-15	Down	17	32795676	32809931	-	Zfp811	zinc finger protein 811 [Source:MGI Symbol%3BAcc:MGI:2682944]	-	-	GO:0046872:metal ion binding;	K09228
ENSMUSG00000002699	4459	6387	91.79	6284	84.96	7295	95.25	4450	55.25	4086	56.2	3602	50.7	5504.89	-1.04952	0.126943	-8.26767	1.36606e-16	8.32537e-15	Down	11	34046920	34092295	+	Lcp2	lymphocyte cytosolic protein 2 [Source:MGI Symbol%3BAcc:MGI:1321402]	GO:0050663:cytokine secretion;GO:0045576:mast cell activation;	GO:0005737:cytoplasm;	-	K07361
ENSMUSG00000022479	5650	88	1	29	0.31	57	0.59	951	9.32	411	4.46	515	5.72	305.754	2.88193	0.349168	8.25371	1.53558e-16	9.32133e-15	Ups	15	97854425	97910630	-	Vdr	vitamin D (1%2C25-dihydroxyvitamin D3) receptor [Source:MGI Symbol%3BAcc:MGI:103076]	GO:0000902:cell morphogenesis;GO:0045618:positive regulation of keratinocyte differentiation;GO:0050892:intestinal absorption;GO:0097190:apoptotic signaling pathway;GO:0001501:skeletal system development;GO:0070561:vitamin D receptor signaling pathway;GO:0006874:cellular calcium ion homeostasis;GO:0051924:regulation of calcium ion transport;GO:0051592:response to calcium ion;GO:0045944:positive r…	GO:0005829:cytosol;GO:0030315:T-tubule;GO:0005720:nuclear heterochromatin;GO:0005654:nucleoplasm;	GO:0070644:vitamin D response element binding;GO:0008434:calcitriol receptor activity;GO:0003707:steroid hormone receptor activity;GO:0046965:retinoid X receptor binding;GO:0008270:zinc ion binding;GO:0005499:vitamin D binding;GO:0043565:sequence-specific DNA binding;	K08539
ENSMUSG00000045502	1930	7856	260.84	6659	208.01	13890	418.99	2823	80.98	2285	72.61	1703	55.38	6299.38	-2.31329	0.280787	-8.23858	1.74262e-16	1.04915e-14	Down	5	123863570	123865499	-	Hcar2	hydroxycarboxylic acid receptor 2 [Source:MGI Symbol%3BAcc:MGI:1933383]	GO:0035590:purinergic nucleotide receptor signaling pathway;GO:0033031:positive regulation of neutrophil apoptotic process;GO:0050995:negative regulation of lipid catabolic process;GO:0007186:G-protein coupled receptor signaling pathway;GO:0070165:positive regulation of adiponectin secretion;	GO:0016021:integral component of membrane;GO:0005886:plasma membrane;	GO:0070553:nicotinic acid receptor activity;GO:0001614:purinergic nucleotide receptor activity;GO:0005525:GTP binding;	K08402
ENSMUSG00000001493	2228	0	0	2	0.05	0	0	82	2.04	72	1.98	51	1.44	30.4099	4.63752	0.562932	8.23815	1.74892e-16	1.04915e-14	Ups	11	101877510	101894374	-	Meox1	mesenchyme homeobox 1 [Source:MGI Symbol%3BAcc:MGI:103220]	GO:0001757:somite specification;GO:0045944:positive regulation of transcription from RNA polymerase II promoter;	GO:0005730:nucleolus;	GO:0043565:sequence-specific DNA binding;GO:0003700:sequence-specific DNA binding transcription factor activity;GO:0071837:HMG box domain binding;GO:0003682:chromatin binding;	K09322
ENSMUSG00000025795	3826	430	7.2	634	9.99	408	6.21	1825	26.41	1731	27.75	1629	26.72	1038.18	1.45711	0.176986	8.23292	1.82706e-16	1.09174e-14	Ups	10	121410350	121476347	-	Rassf3	Ras association (RalGDS/AF-6) domain family member 3 [Source:MGI Symbol%3BAcc:MGI:2179722]	GO:0007165:signal transduction;	GO:0005737:cytoplasm;GO:0005874:microtubule;	GO:0042802:identical protein binding;	K09852
ENSMUSG00000035064	7408	75	0.65	91	0.74	48	0.38	369	2.76	507	4.2	337	2.86	218.833	2.09826	0.254899	8.23172	1.84541e-16	1.09842e-14	Ups	7	120842831	120907450	+	Eef2k	eukaryotic elongation factor-2 kinase [Source:MGI Symbol%3BAcc:MGI:1195261]	GO:0031952:regulation of protein autophosphorylation;GO:0006414:translational elongation;	-	GO:0005516:calmodulin binding;GO:0005509:calcium ion binding;GO:0004686:elongation factor-2 kinase activity;GO:0008135:translation factor activity, RNA binding;GO:0005524:ATP binding;	K08292
ENSMUSG00000024174	5268	239	2.91	204	2.33	169	1.87	778	8.18	1579	18.38	1136	13.54	633.159	2.11649	0.25754	8.21813	2.06708e-16	1.22559e-14	Ups	17	55651951	55712628	-	Pot1b	protection of telomeres 1B [Source:MGI Symbol%3BAcc:MGI:1920086]	GO:0001558:regulation of cell growth;GO:0048239:negative regulation of DNA recombination at telomere;GO:0031848:protection from non-homologous end joining at telomere;GO:0007569:cell aging;	GO:0000783:nuclear telomere cap complex;	GO:0043047:single-stranded telomeric DNA binding;GO:0005515:protein binding;	K11109
ENSMUSG00000056130	5792	87	0.96	95	0.99	63	0.63	332	3.17	539	5.71	439	4.76	240.04	2.02846	0.246903	8.21562	2.11077e-16	1.24666e-14	Ups	18	46557291	46574533	-	Ticam2	toll-like receptor adaptor molecule 2 [Source:MGI Symbol%3BAcc:MGI:3040056]	GO:0006954:inflammatory response;GO:0045357:regulation of interferon-beta biosynthetic process;GO:0045087:innate immune response;GO:0043123:positive regulation of I-kappaB kinase/NF-kappaB signaling;	GO:0045323:interleukin-1 receptor complex;GO:0005794:Golgi apparatus;	GO:0004871:signal transducer activity;GO:0005149:interleukin-1 receptor binding;GO:0046982:protein heterodimerization activity;	K05409;K10899
ENSMUSG00000020010	1811	305	10.79	1004	33.42	527	16.94	42	1.28	27	0.91	19	0.66	355.002	-4.05869	0.494311	-8.2108	2.19713e-16	1.29267e-14	Down	10	23851462	23869843	+	Vnn3	vanin 3 [Source:MGI Symbol%3BAcc:MGI:1347055]	GO:0015939:pantothenate metabolic process;	GO:0005615:extracellular space;GO:0005886:plasma membrane;GO:0031225:anchored component of membrane;	GO:0017159:pantetheine hydrolase activity;	K08069
ENSMUSG00000009614	5432	6	0.07	1	0.01	16	0.17	157	1.6	177	2	124	1.43	71.7285	3.54781	0.432304	8.20676	2.27246e-16	1.33187e-14	Ups	2	27188393	27248337	-	Sardh	sarcosine dehydrogenase [Source:MGI Symbol%3BAcc:MGI:2183102]	GO:0055114:oxidation-reduction process;GO:0006546:glycine catabolic process;GO:0006545:glycine biosynthetic process;GO:0042426:choline catabolic process;	GO:0005759:mitochondrial matrix;	GO:0004047:aminomethyltransferase activity;GO:0050660:flavin adenine dinucleotide binding;GO:0008480:sarcosine dehydrogenase activity;	K00314
ENSMUSG00000024659	2911	478	10.52	627	12.99	352	7.04	1903	36.19	2073	43.67	2388	51.49	1214.6	1.75871	0.214591	8.19561	2.49334e-16	1.45575e-14	Ups	19	20373428	20390944	-	Anxa1	annexin A1 [Source:MGI Symbol%3BAcc:MGI:96819]	GO:0031340:positive regulation of vesicle fusion;GO:0097350:neutrophil clearance;GO:0031394:positive regulation of prostaglandin biosynthetic process;GO:0018149:peptide cross-linking;GO:0030073:insulin secretion;GO:0070301:cellular response to hydrogen peroxide;GO:0050482:arachidonic acid secretion;GO:0033031:positive regulation of neutrophil apoptotic process;GO:0042127:regulation of cell prolif…	GO:0070062:extracellular exosome;GO:0043234:protein complex;GO:0005615:extracellular space;GO:0031966:mitochondrial membrane;GO:0042383:sarcolemma;GO:0005929:cilium;GO:0001533:cornified envelope;GO:0005634:nucleus;	GO:0004859:phospholipase inhibitor activity;GO:0005509:calcium ion binding;GO:0005544:calcium-dependent phospholipid binding;GO:0042803:protein homodimerization activity;GO:0003697:single-stranded DNA binding;GO:0005198:structural molecule activity;GO:0003727:single-stranded RNA binding;GO:0030674:protein binding, bridging;GO:0019834:phospholipase A2 inhibitor activity;	K17091
ENSMUSG00000026688	1097	30	1.75	19	1.04	21	1.11	147	7.42	138	7.71	144	8.24	76.3405	2.19716	0.268242	8.19096	2.59147e-16	1.50729e-14	Ups	1	167371966	167393841	-	Mgst3	microsomal glutathione S-transferase 3 [Source:MGI Symbol%3BAcc:MGI:1913697]	GO:0055114:oxidation-reduction process;GO:0006750:glutathione biosynthetic process;GO:0010243:response to organonitrogen compound;	GO:0016021:integral component of membrane;GO:0005635:nuclear envelope;GO:0005783:endoplasmic reticulum;	GO:0004602:glutathione peroxidase activity;GO:0004364:glutathione transferase activity;	K00799
ENSMUSG00000055541	7475	21	0.18	39	0.31	16	0.12	200	1.48	351	2.88	212	1.78	127.073	2.81021	0.343552	8.17986	2.84165e-16	1.64654e-14	Ups	7	4003402	4063204	-	Lair1	leukocyte-associated Ig-like receptor 1 [Source:MGI Symbol%3BAcc:MGI:105492]	-	GO:0005886:plasma membrane;GO:0016021:integral component of membrane;GO:0016020:membrane;	-	K06725
ENSMUSG00000031792	2803	1301	29.74	2235	48.07	2092	43.45	814	16.08	693	15.16	650	14.56	1366.64	-1.68857	0.206972	-8.15847	3.39288e-16	1.95852e-14	Down	8	95332284	95347507	+	Usb1	U6 snRNA biogenesis 1 [Source:MGI Symbol%3BAcc:MGI:2142454]	GO:0008380:RNA splicing;GO:0034477:U6 snRNA 3'-end processing;GO:0006397:mRNA processing;	GO:0005634:nucleus;	GO:0000175:3'-5'-exoribonuclease activity;	-
ENSMUSG00000021701	4491	3417	48.76	3137	42.11	6495	84.2	978	12.06	718	9.8	1210	16.91	2867.17	-2.38976	0.293095	-8.15353	3.53443e-16	2.02495e-14	Down	13	110395046	110400844	+	Plk2	polo like kinase 2 [Source:MGI Symbol%3BAcc:MGI:1099790]	GO:0032486:Rap protein signal transduction;GO:0007613:memory;GO:0043066:negative regulation of apoptotic process;GO:0007052:mitotic spindle organization;GO:0046599:regulation of centriole replication;GO:0060292:long term synaptic depression;GO:0032436:positive regulation of proteasomal ubiquitin-dependent protein catabolic process;GO:0060291:long-term synaptic potentiation;GO:0043123:positive reg…	GO:0005814:centriole;GO:0030425:dendrite;	GO:0004871:signal transducer activity;GO:0004674:protein serine/threonine kinase activity;GO:0005524:ATP binding;GO:0005515:protein binding;	K08861
ENSMUSG00000033685	6989	2784	25.53	3047	26.28	2188	18.23	10213	80.9	7926	69.55	7865	70.63	5312.14	1.33916	0.164334	8.14902	3.66895e-16	2.09418e-14	Ups	7	100493337	100502020	+	Ucp2	uncoupling protein 2 (mitochondrial%2C proton carrier) [Source:MGI Symbol%3BAcc:MGI:109354]	GO:0006839:mitochondrial transport;GO:0010942:positive regulation of cell death;GO:0061179:negative regulation of insulin secretion involved in cellular response to glucose stimulus;GO:0000303:response to superoxide;GO:0043066:negative regulation of apoptotic process;GO:0097421:liver regeneration;GO:0034198:cellular response to amino acid starvation;GO:0032869:cellular response to insulin stimulu…	GO:0016021:integral component of membrane;GO:0031966:mitochondrial membrane;GO:0005743:mitochondrial inner membrane;	-	K15103
ENSMUSG00000050394	2486	128	3.3	50	1.21	253	5.92	10	0.22	5	0.12	5	0.13	83.4555	-4.05867	0.498755	-8.1376	4.03175e-16	2.2927e-14	Down	X	134748461	134751417	-	Armcx6	armadillo repeat containing%2C X-linked 6 [Source:MGI Symbol%3BAcc:MGI:2147993]	-	GO:0016021:integral component of membrane;	-	-
ENSMUSG00000004661	7976	463	3.72	505	3.82	516	3.77	306	2.12	291	2.24	221	1.74	396.533	-1.18754	0.146013	-8.13315	4.18263e-16	2.36969e-14	Down	9	57790353	57836793	-	Arid3b	AT rich interactive domain 3B (BRIGHT-like) [Source:MGI Symbol%3BAcc:MGI:1930768]	GO:0007275:multicellular organismal development;GO:0006355:regulation of transcription, DNA-templated;	GO:0005634:nucleus;GO:0005622:intracellular;	GO:0003677:DNA binding;	K14829
ENSMUSG00000020377	1014	17	1.07	4	0.24	12	0.69	178	9.72	104	6.29	155	9.59	70.4281	3.11596	0.383379	8.12764	4.37743e-16	2.47091e-14	Ups	11	50236461	50238616	-	Ltc4s	leukotriene C4 synthase [Source:MGI Symbol%3BAcc:MGI:107498]	GO:0071299:cellular response to vitamin A;GO:0043085:positive regulation of catalytic activity;GO:0048678:response to axon injury;GO:0042493:response to drug;GO:0010035:response to inorganic substance;GO:0019370:leukotriene biosynthetic process;GO:0071222:cellular response to lipopolysaccharide;GO:0006750:glutathione biosynthetic process;	GO:0005640:nuclear outer membrane;GO:0016021:integral component of membrane;GO:0005789:endoplasmic reticulum membrane;GO:0005635:nuclear envelope;GO:0005783:endoplasmic reticulum;	GO:0008047:enzyme activator activity;GO:0004602:glutathione peroxidase activity;GO:0046982:protein heterodimerization activity;GO:0008289:lipid binding;GO:0043295:glutathione binding;GO:0004364:glutathione transferase activity;GO:0004464:leukotriene-C4 synthase activity;	K00807
ENSMUSG00000004936	3391	4724	89.27	7238	128.68	5764	98.96	3004	49.04	2186	39.53	2079	38.48	4367.64	-1.59934	0.196886	-8.12318	4.54129e-16	2.55397e-14	Down	9	64185770	64253631	-	Map2k1	mitogen-activated protein kinase kinase 1 [Source:MGI Symbol%3BAcc:MGI:1346866]	GO:0034111:negative regulation of homotypic cell-cell adhesion;GO:0032402:melanosome transport;GO:0090170:regulation of Golgi inheritance;GO:0060711:labyrinthine layer development;GO:0051384:response to glucocorticoid;GO:0003056:regulation of vascular smooth muscle contraction;GO:0032968:positive regulation of transcription elongation from RNA polymerase II promoter;GO:0006979:response to oxidati…	GO:0005816:spindle pole body;GO:0005925:focal adhesion;GO:0033267:axon part;GO:0005829:cytosol;GO:0032839:dendrite cytoplasm;GO:0005886:plasma membrane;GO:0043204:perikaryon;GO:0048471:perinuclear region of cytoplasm;GO:0005769:early endosome;GO:0005794:Golgi apparatus;GO:0005739:mitochondrion;GO:0005874:microtubule;GO:0005634:nucleus;GO:0005770:late endosome;GO:0005938:cell cortex;GO:0005737:cyt…	GO:0004713:protein tyrosine kinase activity;GO:0004674:protein serine/threonine kinase activity;GO:0004728:receptor signaling protein tyrosine phosphatase activity;GO:0004708:MAP kinase kinase activity;GO:0043539:protein serine/threonine kinase activator activity;GO:0005524:ATP binding;GO:0017016:Ras GTPase binding;GO:0031435:mitogen-activated protein kinase kinase kinase binding;	K04368
ENSMUSG00000110841	796	774	62.31	581	44	695	50.83	1871	130.13	1884	145.15	1906	150.29	1217.82	1.12182	0.138162	8.1196	4.67717e-16	2.62076e-14	Ups	10	45875291	45876086	+	Gpx4-ps2	glutathione peroxidase 4%2C pseudogene 2 [Source:MGI Symbol%3BAcc:MGI:3779731]	GO:0042744:hydrogen peroxide catabolic process;GO:0055114:oxidation-reduction process;GO:0007283:spermatogenesis;GO:0006749:glutathione metabolic process;GO:0006325:chromatin organization;GO:0007275:multicellular organismal development;GO:0050727:regulation of inflammatory response;	GO:0005829:cytosol;GO:0005743:mitochondrial inner membrane;GO:0005635:nuclear envelope;	GO:0004602:glutathione peroxidase activity;GO:0043295:glutathione binding;GO:0008430:selenium binding;GO:0047066:phospholipid-hydroperoxide glutathione peroxidase activity;	K05361
ENSMUSG00000065979	5205	215	2.65	179	2.07	195	2.18	556	5.91	626	7.38	526	6.34	361.716	1.18871	0.146562	8.11065	5.03491e-16	2.81091e-14	Ups	16	11803721	11909445	-	Cpped1	calcineurin-like phosphoesterase domain containing 1 [Source:MGI Symbol%3BAcc:MGI:2443300]	-	-	GO:0016787:hydrolase activity;GO:0046872:metal ion binding;	-
ENSMUSG00000021947	2178	87	2.56	152	4.21	81	2.17	489	12.43	595	16.75	537	15.48	299.426	1.95073	0.241086	8.09143	5.89664e-16	3.26815e-14	Ups	14	57274993	57398529	-	Cryl1	crystallin%2C lambda 1 [Source:MGI Symbol%3BAcc:MGI:1915881]	GO:0006631:fatty acid metabolic process;GO:0055114:oxidation-reduction process;	GO:0005829:cytosol;GO:0005737:cytoplasm;	GO:0003857:3-hydroxyacyl-CoA dehydrogenase activity;GO:0070403:NAD+ binding;GO:0050104:L-gulonate 3-dehydrogenase activity;GO:0042803:protein homodimerization activity;	K13247
ENSMUSG00000004383	7976	148	1.19	181	1.37	174	1.27	487	3.38	550	4.23	531	4.18	325.67	1.29116	0.159628	8.08855	6.03809e-16	3.33447e-14	Ups	8	72814599	73353540	-	Large1	LARGE xylosyl- and glucuronyltransferase 1 [Source:MGI Symbol%3BAcc:MGI:1342270]	GO:0009101:glycoprotein biosynthetic process;GO:0046716:muscle cell cellular homeostasis;	GO:0005794:Golgi apparatus;GO:0016021:integral component of membrane;	GO:0016757:transferase activity, transferring glycosyl groups;GO:0005515:protein binding;	K09668
ENSMUSG00000001025	1367	530	24.84	478	21.08	385	16.4	1448	58.64	1299	58.28	1590	73.01	900.415	1.29159	0.159911	8.07695	6.64052e-16	3.65396e-14	Ups	3	90612882	90624181	+	S100a6	S100 calcium binding protein A6 (calcyclin) [Source:MGI Symbol%3BAcc:MGI:1339467]	GO:0034220:ion transmembrane transport;	GO:0031234:extrinsic component of cytoplasmic side of plasma membrane;GO:0001726:ruffle;GO:0005635:nuclear envelope;GO:0005829:cytosol;GO:0048471:perinuclear region of cytoplasm;	GO:0015075:ion transmembrane transporter activity;GO:0044548:S100 protein binding;GO:0005509:calcium ion binding;GO:0005523:tropomyosin binding;GO:0048306:calcium-dependent protein binding;GO:0008270:zinc ion binding;GO:0042803:protein homodimerization activity;	-
ENSMUSG00000000555	4933	5589	72.6	6351	77.62	5235	61.78	3637	40.82	2521	31.34	2539	32.31	4471.29	-1.3081	0.162013	-8.07402	6.80223e-16	3.72952e-14	Down	15	103344286	103366763	-	Itga5	integrin alpha 5 (fibronectin receptor alpha) [Source:MGI Symbol%3BAcc:MGI:96604]	GO:0007613:memory;GO:0007157:heterophilic cell-cell adhesion via plasma membrane cell adhesion molecules;GO:0007229:integrin-mediated signaling pathway;GO:0007044:cell-substrate junction assembly;GO:0050731:positive regulation of peptidyl-tyrosine phosphorylation;GO:0033631:cell-cell adhesion mediated by integrin;GO:0007159:leukocyte cell-cell adhesion;GO:0035313:wound healing, spreading of epide…	GO:0005925:focal adhesion;GO:0005911:cell-cell junction;GO:0032587:ruffle membrane;GO:0005615:extracellular space;GO:0005737:cytoplasm;GO:0008305:integrin complex;GO:0009897:external side of plasma membrane;GO:0045202:synapse;	GO:0005178:integrin binding;GO:0050839:cell adhesion molecule binding;GO:0005154:epidermal growth factor receptor binding;GO:0046872:metal ion binding;GO:0004872:receptor activity;	K06484
ENSMUSG00000043157	2184	216	6.34	147	4.06	153	4.08	608	15.41	702	19.71	547	15.72	369.831	1.48768	0.184775	8.05132	8.1906e-16	4.4747e-14	Ups	14	61309753	61311936	+	Arl11	ADP-ribosylation factor-like 11 [Source:MGI Symbol%3BAcc:MGI:2444054]	GO:0007264:small GTPase mediated signal transduction;	GO:0005622:intracellular;	GO:0005525:GTP binding;	K07959
ENSMUSG00000029409	800	1027	82.26	2233	168.28	636	46.28	22	1.52	4	0.31	22	1.73	731.157	-4.90498	0.609669	-8.04532	8.60202e-16	4.68274e-14	Down	5	92209893	92215408	-	U90926	cDNA sequence U90926 [Source:MGI Symbol%3BAcc:MGI:1930915]	-	-	-	-
ENSMUSG00000032527	2771	60	1.39	67	1.46	55	1.16	233	4.66	317	7.02	253	5.73	152.703	1.76583	0.220432	8.01079	1.13976e-15	6.18256e-14	Ups	9	100982032	101034898	-	Pccb	propionyl Coenzyme A carboxylase%2C beta polypeptide [Source:MGI Symbol%3BAcc:MGI:1914154]	GO:0008152:metabolic process;GO:0009062:fatty acid catabolic process;GO:0009063:cellular amino acid catabolic process;	GO:0005739:mitochondrion;GO:0005759:mitochondrial matrix;	GO:0005524:ATP binding;GO:0004658:propionyl-CoA carboxylase activity;	K01966
ENSMUSG00000023143	2370	666	18.01	611	15.54	476	11.69	1682	39.29	1673	43.29	1528	40.47	1045.92	1.13226	0.141437	8.00541	1.19071e-15	6.43614e-14	Ups	16	5195289	5204012	-	Nagpa	N-acetylglucosamine-1-phosphodiester alpha-N-acetylglucosaminidase [Source:MGI Symbol%3BAcc:MGI:1351598]	-	GO:0016021:integral component of membrane;GO:0005794:Golgi apparatus;	GO:0003944:N-acetylglucosamine-1-phosphodiester alpha-N-acetylglucosaminidase activity;	K01125
ENSMUSG00000034574	8096	928	7.35	893	6.65	958	6.89	470	3.21	425	3.22	568	4.4	734.136	-1.24089	0.155109	-8.00011	1.24307e-15	6.6955e-14	Down	12	71831078	71992333	+	Daam1	dishevelled associated activator of morphogenesis 1 [Source:MGI Symbol%3BAcc:MGI:1914596]	GO:0030036:actin cytoskeleton organization;	GO:0005737:cytoplasm;GO:0001725:stress fiber;	GO:0003779:actin binding;GO:0017048:Rho GTPase binding;	K04512
ENSMUSG00000022906	4872	1332	17.52	3800	47.02	2334	27.89	627	7.12	559	7.04	491	6.33	1638.41	-2.38232	0.297879	-7.99761	1.26857e-15	6.80891e-14	Down	16	35938470	35972605	+	Parp9	poly (ADP-ribose) polymerase family%2C member 9 [Source:MGI Symbol%3BAcc:MGI:1933117]	GO:0060330:regulation of response to interferon-gamma;	GO:0005737:cytoplasm;GO:0005634:nucleus;	GO:0003950:NAD+ ADP-ribosyltransferase activity;	K15260
ENSMUSG00000003206	1154	780	43.31	819	42.79	800	40.36	400	19.19	497	26.41	465	25.29	648.353	-1.13588	0.142181	-7.989	1.36041e-15	7.27565e-14	Down	17	55952640	55957022	+	Ebi3	Epstein-Barr virus induced gene 3 [Source:MGI Symbol%3BAcc:MGI:1354171]	GO:0019221:cytokine-mediated signaling pathway;	GO:0005615:extracellular space;GO:0016020:membrane;	GO:0004896:cytokine receptor activity;GO:0005125:cytokine activity;GO:0045523:interleukin-27 receptor binding;	-
ENSMUSG00000018427	4847	55	0.73	52	0.65	31	0.37	219	2.5	260	3.29	221	2.86	129.077	1.95031	0.244137	7.98858	1.36505e-15	7.27565e-14	Ups	11	86936425	86993707	-	Ypel2	yippee like 2 [Source:MGI Symbol%3BAcc:MGI:1925114]	-	-	-	-
ENSMUSG00000021367	2139	88	2.64	203	5.72	217	5.91	19	0.49	17	0.49	30	0.88	104.684	-3.02182	0.37843	-7.98515	1.40357e-15	7.45501e-14	Down	13	42301476	42307990	+	Edn1	endothelin 1 [Source:MGI Symbol%3BAcc:MGI:95283]	GO:0010460:positive regulation of heart rate;GO:0051771:negative regulation of nitric-oxide synthase biosynthetic process;GO:0051899:membrane depolarization;GO:0030818:negative regulation of cAMP biosynthetic process;GO:0030185:nitric oxide transport;GO:0001821:histamine secretion;GO:0051930:regulation of sensory perception of pain;GO:0060585:positive regulation of prostaglandin-endoperoxide synt…	GO:0005737:cytoplasm;GO:0005615:extracellular space;	GO:0031707:endothelin A receptor binding;GO:0005179:hormone activity;GO:0031708:endothelin B receptor binding;GO:0005125:cytokine activity;	K16366
ENSMUSG00000058056	10292	1604	9.99	790	4.63	898	5.08	368	1.98	287	1.71	351	2.14	759.581	-1.97884	0.247882	-7.98301	1.42804e-15	7.55875e-14	Down	8	61511433	61902690	-	Palld	palladin%2C cytoskeletal associated protein [Source:MGI Symbol%3BAcc:MGI:1919583]	-	GO:0042995:cell projection;GO:0005884:actin filament;GO:0005737:cytoplasm;GO:0030054:cell junction;GO:0005634:nucleus;	GO:0003779:actin binding;	-
ENSMUSG00000047735	5427	2366	27.94	7069	78.53	4018	43.1	983	10.03	966	10.92	882	10.2	2924.84	-2.45912	0.308852	-7.96214	1.6909e-15	8.90791e-14	Down	6	3372257	3399572	-	Samd9l	sterile alpha motif domain containing 9-like [Source:MGI Symbol%3BAcc:MGI:1343184]	-	-	-	-
ENSMUSG00000031451	2548	15	0.38	7	0.17	20	0.46	120	2.61	151	3.63	196	4.83	77.4014	2.92175	0.366968	7.96187	1.69458e-15	8.90791e-14	Ups	8	13465374	13494490	-	Gas6	growth arrest specific 6 [Source:MGI Symbol%3BAcc:MGI:95660]	GO:0048146:positive regulation of fibroblast proliferation;GO:0040008:regulation of growth;GO:0009267:cellular response to starvation;GO:0035754:B cell chemotaxis;GO:0031589:cell-substrate adhesion;GO:0019064:fusion of virus membrane with host plasma membrane;GO:0019079:viral genome replication;GO:0050711:negative regulation of interleukin-1 secretion;GO:0035690:cellular response to drug;GO:00320…	GO:0005737:cytoplasm;GO:0005615:extracellular space;	GO:0008083:growth factor activity;GO:0030296:protein tyrosine kinase activator activity;GO:0060090:binding, bridging;GO:0030971:receptor tyrosine kinase binding;GO:0005245:voltage-gated calcium channel activity;GO:0043027:cysteine-type endopeptidase inhibitor activity involved in apoptotic process;GO:0005509:calcium ion binding;GO:0048018:receptor agonist activity;GO:0001786:phosphatidylserine bi…	K05464
ENSMUSG00000089991	2967	4	0.09	4	0.08	1	0.02	74	1.38	79	1.63	60	1.27	33.0292	3.67209	0.461403	7.95852	1.74113e-15	9.12125e-14	Ups	1	139862957	139936477	-	Gm16332	predicted gene 16332 [Source:MGI Symbol%3BAcc:MGI:3840155]	GO:0045087:innate immune response;GO:0030449:regulation of complement activation;	GO:0005615:extracellular space;GO:0005737:cytoplasm;GO:0005634:nucleus;GO:0005886:plasma membrane;	GO:0043395:heparan sulfate proteoglycan binding;GO:0001851:complement component C3b binding;GO:0008201:heparin binding;	K04004
ENSMUSG00000034875	2680	213	5.09	278	6.25	182	3.95	739	15.27	751	17.18	687	16.09	446.355	1.33972	0.168357	7.9576	1.75404e-15	9.15753e-14	Ups	7	35547185	35556304	-	Nudt19	nudix (nucleoside diphosphate linked moiety X)-type motif 19 [Source:MGI Symbol%3BAcc:MGI:94203]	-	GO:0005777:peroxisome;GO:0005739:mitochondrion;	GO:0046872:metal ion binding;GO:0016787:hydrolase activity;GO:0005102:receptor binding;	K13355
ENSMUSG00000019528	2344	638	17.44	717	18.44	529	13.14	1886	44.54	2113	55.28	1623	43.46	1179.07	1.22686	0.154398	7.94607	1.92516e-15	1.00167e-13	Ups	3	20122084	20155317	-	Gyg	glycogenin [Source:MGI Symbol%3BAcc:MGI:1351614]	GO:0005978:glycogen biosynthetic process;	-	GO:0046872:metal ion binding;GO:0005536:glucose binding;GO:0008466:glycogenin glucosyltransferase activity;	K00750
ENSMUSG00000041650	5210	164	2.02	155	1.79	109	1.22	471	5	500	5.89	489	5.89	295.34	1.416	0.178817	7.9187	2.40007e-15	1.24033e-13	Ups	14	122534324	122891100	+	Pcca	propionyl-Coenzyme A carboxylase%2C alpha polypeptide [Source:MGI Symbol%3BAcc:MGI:97499]	GO:0009062:fatty acid catabolic process;GO:0009063:cellular amino acid catabolic process;GO:0008152:metabolic process;	GO:0005759:mitochondrial matrix;GO:0005739:mitochondrion;	GO:0004658:propionyl-CoA carboxylase activity;GO:0046872:metal ion binding;GO:0019899:enzyme binding;GO:0005524:ATP binding;GO:0004075:biotin carboxylase activity;GO:0005488:binding;GO:0043167:ion binding;GO:0000166:nucleotide binding;	K01965
ENSMUSG00000053080	7032	271	2.47	245	2.1	289	2.39	133	1.05	147	1.28	122	1.09	209.203	-1.31936	0.166719	-7.91365	2.49954e-15	1.28739e-13	Down	19	7417625	7425904	+	2700081O15Rik	RIKEN cDNA 2700081O15 gene [Source:MGI Symbol%3BAcc:MGI:1919667]	-	-	-	-
ENSMUSG00000005089	13133	697	3.4	178	0.82	489	2.17	18	0.08	7	0.03	5	0.02	257.804	-4.5647	0.577101	-7.90971	2.57999e-15	1.32212e-13	Down	2	102658659	102790784	+	Slc1a2	solute carrier family 1 (glial high affinity glutamate transporter)%2C member 2 [Source:MGI Symbol%3BAcc:MGI:101931]	GO:0070779:D-aspartate import;GO:0009611:response to wounding;GO:0035725:sodium ion transmembrane transport;GO:0030534:adult behavior;GO:0006836:neurotransmitter transport;GO:0007632:visual behavior;GO:0010259:multicellular organismal aging;GO:0003333:amino acid transmembrane transport;GO:0042493:response to drug;GO:0043200:response to amino acid;GO:0031668:cellular response to extracellular stim…	GO:0043198:dendritic shaft;GO:0043197:dendritic spine;GO:0042734:presynaptic membrane;GO:0005887:integral component of plasma membrane;GO:0030673:axolemma;	GO:0005314:high-affinity glutamate transmembrane transporter activity;GO:0015501:glutamate:sodium symporter activity;GO:0017153:sodium:dicarboxylate symporter activity;	K05613
ENSMUSG00000023150	5435	605	7.13	517	5.73	461	4.94	1392	14.18	1315	14.84	1319	15.23	888.341	1.00461	0.127014	7.9095	2.58427e-15	1.32212e-13	Ups	1	151344477	151364422	+	Ivns1abp	influenza virus NS1A binding protein [Source:MGI Symbol%3BAcc:MGI:2152389]	GO:0043066:negative regulation of apoptotic process;	GO:0005737:cytoplasm;GO:0005856:cytoskeleton;GO:0005634:nucleus;	GO:0005515:protein binding;	K15046
ENSMUSG00000034902	5730	2010	22.48	2280	23.99	1585	16.1	5974	57.72	5724	61.26	5762	63.12	3669.49	1.2232	0.154667	7.90861	2.60287e-15	1.32721e-13	Ups	10	81292963	81319973	+	Pip5k1c	phosphatidylinositol-4-phosphate 5-kinase%2C type 1 gamma [Source:MGI Symbol%3BAcc:MGI:1298224]	GO:0016192:vesicle-mediated transport;GO:0044765:single-organism transport;GO:0007409:axonogenesis;GO:0046854:phosphatidylinositol phosphorylation;GO:0006897:endocytosis;GO:0006909:phagocytosis;GO:0006935:chemotaxis;GO:0006887:exocytosis;GO:0007155:cell adhesion;GO:0044763:single-organism cellular process;GO:0006796:phosphate-containing compound metabolic process;GO:0009987:cellular process;GO:00…	GO:0044459:plasma membrane part;GO:0042995:cell projection;GO:0044464:cell part;GO:0016020:membrane;GO:0032587:ruffle membrane;GO:0001931:uropod;GO:0005925:focal adhesion;GO:0001891:phagocytic cup;GO:0012505:endomembrane system;GO:0005737:cytoplasm;GO:0030054:cell junction;GO:0005886:plasma membrane;	GO:0016308:1-phosphatidylinositol-4-phosphate 5-kinase activity;GO:0000166:nucleotide binding;GO:0005524:ATP binding;GO:0016301:kinase activity;GO:0016740:transferase activity;	K00889
ENSMUSG00000030761	8874	656	4.74	732	4.97	467	3.06	2176	13.58	2317	16.01	1818	12.86	1274.45	1.40798	0.178061	7.90733	2.62963e-15	1.33639e-13	Ups	7	98051060	98119524	-	Myo7a	myosin VIIA [Source:MGI Symbol%3BAcc:MGI:104510]	GO:0007605:sensory perception of sound;GO:0030048:actin filament-based movement;GO:0051904:pigment granule transport;GO:0007040:lysosome organization;GO:0001845:phagolysosome assembly;GO:0006886:intracellular protein transport;GO:0007601:visual perception;GO:0048563:post-embryonic organ morphogenesis;GO:0060088:auditory receptor cell stereocilium organization;GO:0050957:equilibrioception;GO:00424…	GO:0001750:photoreceptor outer segment;GO:0042470:melanosome;GO:0005765:lysosomal membrane;GO:0005829:cytosol;GO:0032391:photoreceptor connecting cilium;GO:0032420:stereocilium;GO:0001917:photoreceptor inner segment;GO:0031477:myosin VII complex;GO:0045202:synapse;GO:0016324:apical plasma membrane;GO:0005938:cell cortex;GO:0016459:myosin complex;	GO:0030898:actin-dependent ATPase activity;GO:0043531:ADP binding;GO:0000146:microfilament motor activity;GO:0019904:protein domain specific binding;GO:0051015:actin filament binding;GO:0032403:protein complex binding;GO:0042803:protein homodimerization activity;GO:0005516:calmodulin binding;GO:0005524:ATP binding;GO:0003774:motor activity;	K10359
ENSMUSG00000037646	21273	423	1.27	404	1.14	358	0.98	1133	2.95	1163	3.35	886	2.61	688.604	1.07674	0.136518	7.88718	3.09082e-15	1.56557e-13	Ups	15	35371160	35931229	+	Vps13b	vacuolar protein sorting 13B [Source:MGI Symbol%3BAcc:MGI:1916380]	GO:0015031:protein transport;	-	-	K19526
ENSMUSG00000025340	4168	1550	23.83	1367	19.77	2235	31.22	834	11.08	690	10.15	632	9.52	1277.5	-1.56856	0.198893	-7.88644	3.10936e-15	1.56611e-13	Down	5	130171798	130214342	+	Rabgef1	RAB guanine nucleotide exchange factor (GEF) 1 [Source:MGI Symbol%3BAcc:MGI:1929459]	GO:0050728:negative regulation of inflammatory response;GO:1900165:negative regulation of interleukin-6 secretion;GO:0002686:negative regulation of leukocyte migration;GO:1900235:negative regulation of Kit signaling pathway;GO:0046580:negative regulation of Ras protein signal transduction;GO:0043305:negative regulation of mast cell degranulation;GO:0001933:negative regulation of protein phosphory…	GO:0031982:vesicle;GO:0005768:endosome;	GO:0005515:protein binding;GO:0008270:zinc ion binding;GO:0004842:ubiquitin-protein transferase activity;GO:0017112:Rab guanyl-nucleotide exchange factor activity;GO:0003677:DNA binding;	-
ENSMUSG00000039115	7691	946	7.88	1684	13.2	1469	11.12	521	3.75	464	3.7	274	2.24	948.224	-1.98684	0.251935	-7.88632	3.11236e-15	1.56611e-13	Down	9	118606690	118901003	+	Itga9	integrin alpha 9 [Source:MGI Symbol%3BAcc:MGI:104756]	GO:0030593:neutrophil chemotaxis;GO:0007229:integrin-mediated signaling pathway;GO:0007155:cell adhesion;	GO:0034679:integrin alpha9-beta1 complex;GO:0009925:basal plasma membrane;	GO:0043236:laminin binding;GO:0005518:collagen binding;	K06585
ENSMUSG00000036985	6733	507	4.83	606	5.43	483	4.18	1502	12.35	1366	12.44	1217	11.35	898.104	1.00888	0.128306	7.86307	3.74821e-15	1.87374e-13	Ups	X	48171969	48208878	-	Zdhhc9	zinc finger%2C DHHC domain containing 9 [Source:MGI Symbol%3BAcc:MGI:2444393]	-	GO:0000139:Golgi membrane;GO:0005789:endoplasmic reticulum membrane;GO:0016021:integral component of membrane;	GO:0016746:transferase activity, transferring acyl groups;GO:0008270:zinc ion binding;	K16675
ENSMUSG00000020741	6502	782	7.71	531	4.92	614	5.5	1930	16.43	2201	20.76	1908	18.42	1250.4	1.29777	0.16521	7.85524	3.98994e-15	1.98808e-13	Ups	11	74649495	74670847	+	Cluh	clustered mitochondria (cluA/CLU1) homolog [Source:MGI Symbol%3BAcc:MGI:1921398]	-	GO:0005737:cytoplasm;	-	K03255
ENSMUSG00000031666	7558	310	2.63	309	2.46	262	2.02	844	6.18	820	6.65	664	5.51	506.359	1.05398	0.134312	7.84728	4.25166e-15	2.11161e-13	Ups	8	91070057	91123844	+	Rbl2	RB transcriptional corepressor like 2 [Source:MGI Symbol%3BAcc:MGI:105085]	GO:0016568:chromatin modification;GO:0051726:regulation of cell cycle;GO:0006355:regulation of transcription, DNA-templated;GO:0043550:regulation of lipid kinase activity;	GO:0005667:transcription factor complex;GO:0000785:chromatin;	GO:0003677:DNA binding;GO:0005515:protein binding;	K16332
ENSMUSG00000027314	3852	61	1.01	82	1.28	32	0.48	2	0.03	3	0.05	3	0.05	33.692	-3.98093	0.507897	-7.83807	4.5752e-15	2.26494e-13	Down	2	119325784	119335962	+	Dll4	delta like canonical Notch ligand 4 [Source:MGI Symbol%3BAcc:MGI:1859388]	GO:0001569:patterning of blood vessels;GO:0043537:negative regulation of blood vessel endothelial cell migration;GO:0000122:negative regulation of transcription from RNA polymerase II promoter;GO:0003209:cardiac atrium morphogenesis;GO:0050767:regulation of neurogenesis;GO:0072554:blood vessel lumenization;GO:0035912:dorsal aorta morphogenesis;GO:0003344:pericardium morphogenesis;GO:0003222:ventr…	GO:0005887:integral component of plasma membrane;	GO:0005509:calcium ion binding;GO:0005112:Notch binding;	K06051
ENSMUSG00000035372	2351	339	9.24	309	7.92	391	9.68	199	4.69	135	3.52	135	3.6	262.265	-1.46537	0.187346	-7.82172	5.2106e-15	2.56978e-13	Down	19	3708293	3717881	+	1810055G02Rik	RIKEN cDNA 1810055G02 gene [Source:MGI Symbol%3BAcc:MGI:1919306]	-	GO:0016021:integral component of membrane;	-	-
ENSMUSG00000037110	18811	964	3.28	891	2.86	960	2.97	669	1.97	472	1.54	455	1.52	757.934	-1.15005	0.147039	-7.82138	5.22455e-15	2.56978e-13	Down	2	146239879	146512344	-	Ralgapa2	Ral GTPase activating protein%2C alpha subunit 2 (catalytic) [Source:MGI Symbol%3BAcc:MGI:3036245]	GO:0060178:regulation of exocyst localization;	GO:0005829:cytosol;GO:0005634:nucleus;	GO:0046982:protein heterodimerization activity;	K09228
ENSMUSG00000024754	8520	3237	24.35	6582	46.57	3341	22.83	1512	9.82	1030	7.41	837	6.17	2942.96	-2.21561	0.283551	-7.81381	5.5483e-15	2.72027e-13	Down	19	21778342	21858360	+	Cemip2	cell migration inducing hyaluronidase 2 [Source:MGI Symbol%3BAcc:MGI:1890373]	GO:0007275:multicellular organismal development;	GO:0016021:integral component of membrane;	-	-
ENSMUSG00000054293	3465	611	11.3	601	10.46	641	10.77	342	5.46	214	3.79	318	5.76	473.777	-1.39888	0.17909	-7.81108	5.67007e-15	2.77109e-13	Down	X	107148927	107173661	+	P2ry10b	purinergic receptor P2Y%2C G-protein coupled 10B [Source:MGI Symbol%3BAcc:MGI:2441814]	GO:0007186:G-protein coupled receptor signaling pathway;	GO:0016021:integral component of membrane;	GO:0004930:G-protein coupled receptor activity;	K04274
ENSMUSG00000053040	5205	63	0.78	62	0.72	42	0.47	250	2.66	414	4.88	278	3.35	170.547	2.0879	0.267518	7.80473	5.96274e-15	2.90484e-13	Ups	9	66814994	66834726	-	Aph1c	aph1 homolog C%2C gamma secretase subunit [Source:MGI Symbol%3BAcc:MGI:1915568]	GO:0007219:Notch signaling pathway;GO:0016485:protein processing;GO:0001656:metanephros development;GO:0043085:positive regulation of catalytic activity;	GO:0016021:integral component of membrane;GO:0030133:transport vesicle;	GO:0004175:endopeptidase activity;	K06172
ENSMUSG00000082154	1095	115	6.73	419	23.07	211	11.22	30	1.52	30	1.68	34	1.95	152.776	-3.04625	0.390492	-7.80106	6.1389e-15	2.98117e-13	Down	7	104501055	104502149	-	Gm16464	predicted gene 16464 [Source:MGI Symbol%3BAcc:MGI:3643716]	-	-	-	-
ENSMUSG00000033777	4304	1646	24.51	2075	29.07	1643	22.22	5030	64.7	4706	67.05	4334	63.2	3071.02	1.04436	0.13408	7.7891	6.74858e-15	3.25956e-13	Ups	X	106143204	106160493	+	Tlr13	toll-like receptor 13 [Source:MGI Symbol%3BAcc:MGI:3045213]	GO:0009615:response to virus;GO:0006954:inflammatory response;GO:0034178:toll-like receptor 13 signaling pathway;GO:0002755:MyD88-dependent toll-like receptor signaling pathway;GO:0043408:regulation of MAPK cascade;	GO:0016021:integral component of membrane;GO:0005768:endosome;	GO:0019843:rRNA binding;GO:0042803:protein homodimerization activity;	K18808
ENSMUSG00000055782	5946	67	0.72	165	1.67	47	0.46	967	9	782	8.07	718	7.58	414.201	2.63567	0.338384	7.78899	6.75479e-15	3.25956e-13	Ups	15	91145871	91191799	-	Abcd2	ATP-binding cassette%2C sub-family D (ALD)%2C member 2 [Source:MGI Symbol%3BAcc:MGI:1349467]	GO:0006810:transport;GO:0042760:very long-chain fatty acid catabolic process;GO:0032000:positive regulation of fatty acid beta-oxidation;	GO:0005739:mitochondrion;GO:0016021:integral component of membrane;GO:0005778:peroxisomal membrane;	GO:0005524:ATP binding;GO:0016887:ATPase activity;GO:0042803:protein homodimerization activity;	K05676
ENSMUSG00000032042	3364	3706	70.6	3553	63.68	4814	83.31	2411	39.68	2070	37.74	1989	37.11	3202.16	-1.22536	0.157385	-7.78574	6.93063e-15	3.32525e-13	Down	9	35200175	35247973	+	Srpr	signal recognition particle receptor ('docking protein') [Source:MGI Symbol%3BAcc:MGI:1914648]	GO:0006614:SRP-dependent cotranslational protein targeting to membrane;	GO:0005785:signal recognition particle receptor complex;	GO:0005047:signal recognition particle binding;GO:0005525:GTP binding;GO:0003924:GTPase activity;	K13431
ENSMUSG00000106734	4690	1284	17.54	2497	32.1	1543	19.15	517	6.1	641	8.38	600	8.03	1251.87	-1.87236	0.240937	-7.77115	7.77754e-15	3.71791e-13	Down	6	3333194	3346128	-	Gm20559	predicted gene%2C 20559 [Source:MGI Symbol%3BAcc:MGI:5295666]	-	-	-	-
ENSMUSG00000033039	8341	1936	14.87	1803	13.03	1773	12.38	1244	8.26	838	6.16	766	5.76	1442.34	-1.2814	0.164941	-7.76886	7.91976e-15	3.7741e-13	Down	15	79108898	79136900	+	Micall1	microtubule associated monooxygenase%2C calponin and LIM domain containing -like 1 [Source:MGI Symbol%3BAcc:MGI:105870]	-	GO:0005856:cytoskeleton;GO:0005737:cytoplasm;	GO:0008270:zinc ion binding;	-
ENSMUSG00000006717	744	114	9.82	144	11.67	84	6.57	438	32.59	548	45.17	427	36.02	272.315	1.67409	0.215818	7.75692	8.70134e-15	4.13368e-13	Ups	13	24817948	24831540	-	Acot13	acyl-CoA thioesterase 13 [Source:MGI Symbol%3BAcc:MGI:1914084]	GO:0051289:protein homotetramerization;	GO:0005739:mitochondrion;	GO:0047617:acyl-CoA hydrolase activity;	K17362
ENSMUSG00000033316	3006	26	0.55	5	0.1	6	0.12	231	4.25	151	3.08	294	6.14	107.068	3.43694	0.44353	7.74906	9.25768e-15	4.38436e-13	Ups	5	110544355	110621380	+	Galnt9	polypeptide N-acetylgalactosaminyltransferase 9 [Source:MGI Symbol%3BAcc:MGI:2677965]	GO:0006486:protein glycosylation;	GO:0005794:Golgi apparatus;GO:0016021:integral component of membrane;	GO:0016757:transferase activity, transferring glycosyl groups;	K00710
ENSMUSG00000049881	1410	95	4.32	119	5.09	62	2.56	419	16.45	364	15.83	393	17.49	224.734	1.71354	0.221279	7.7438	9.64869e-15	4.55543e-13	Ups	1	157412352	157420236	+	2810025M15Rik	RIKEN cDNA 2810025M15 gene [Source:MGI Symbol%3BAcc:MGI:1917203]	-	GO:0005840:ribosome;	-	-
ENSMUSG00000006731	3454	607	11.26	683	11.92	465	7.84	1924	30.84	1654	29.37	1566	28.46	1083.15	1.19904	0.155154	7.72807	1.09191e-14	5.13939e-13	Ups	10	127165225	127172330	+	B4galnt1	beta-1%2C4-N-acetyl-galactosaminyl transferase 1 [Source:MGI Symbol%3BAcc:MGI:1342057]	GO:0007283:spermatogenesis;GO:0019915:lipid storage;GO:0001574:ganglioside biosynthetic process;GO:0030259:lipid glycosylation;GO:0006486:protein glycosylation;	GO:0030173:integral component of Golgi membrane;GO:0005886:plasma membrane;	GO:0003947:(N-acetylneuraminyl)-galactosylglucosylceramide N-acetylgalactosaminyltransferase activity;	K00725
ENSMUSG00000096630	8067	176	1.4	135	1.01	127	0.92	565	3.88	617	4.69	949	7.38	399.06	1.90269	0.246293	7.7253	1.11586e-14	5.236e-13	Ups	6	124024568	124065806	+	Vmn2r26	vomeronasal 2%2C receptor 26 [Source:MGI Symbol%3BAcc:MGI:2678394]	GO:0019236:response to pheromone;GO:0007186:G-protein coupled receptor signaling pathway;	GO:0016021:integral component of membrane;GO:0005886:plasma membrane;	GO:0004930:G-protein coupled receptor activity;	K04613
ENSMUSG00000031570	3528	767	13.93	522	8.92	830	13.7	340	5.34	324	5.63	302	5.37	537.011	-1.44496	0.187062	-7.72451	1.1228e-14	5.25246e-13	Down	8	25720037	25724887	+	Plpp5	phospholipid phosphatase 5 [Source:MGI Symbol%3BAcc:MGI:1919160]	GO:0046839:phospholipid dephosphorylation;	GO:0016021:integral component of membrane;GO:0005737:cytoplasm;GO:0005886:plasma membrane;	GO:0008195:phosphatidate phosphatase activity;	-
ENSMUSG00000026131	41619	3500	5.39	6232	9.03	3567	4.99	1530	2.04	595	0.88	709	1.07	2886.79	-2.45218	0.318222	-7.70588	1.29941e-14	6.06009e-13	Down	1	33908225	34308661	+	Dst	dystonin [Source:MGI Symbol%3BAcc:MGI:104627]	GO:0008090:retrograde axon cargo transport;GO:0009611:response to wounding;GO:0031581:hemidesmosome assembly;GO:0007155:cell adhesion;GO:0007409:axonogenesis;GO:0031110:regulation of microtubule polymerization or depolymerization;GO:0031122:cytoplasmic microtubule organization;GO:0048870:cell motility;GO:0007050:cell cycle arrest;GO:0030011:maintenance of cell polarity;	GO:0005925:focal adhesion;GO:0030056:hemidesmosome;GO:0016023:cytoplasmic membrane-bounded vesicle;GO:0031673:H zone;GO:0016021:integral component of membrane;GO:0005789:endoplasmic reticulum membrane;GO:0005882:intermediate filament;GO:0060053:neurofilament cytoskeleton;GO:0031252:cell leading edge;GO:0035371:microtubule plus-end;GO:0042383:sarcolemma;GO:0005635:nuclear envelope;GO:0097038:perin…	GO:0005178:integrin binding;GO:0008022:protein C-terminus binding;GO:0005509:calcium ion binding;GO:0003779:actin binding;GO:0042803:protein homodimerization activity;GO:0051010:microtubule plus-end binding;	K10382
ENSMUSG00000018476	6954	1476	13.6	851	7.38	2006	16.79	514	4.09	330	2.91	304	2.74	975.759	-2.17415	0.282464	-7.69709	1.392e-14	6.47219e-13	Down	11	69398508	69413675	-	Kdm6b	KDM1 lysine (K)-specific demethylase 6B [Source:MGI Symbol%3BAcc:MGI:2448492]	GO:0055114:oxidation-reduction process;GO:0006954:inflammatory response;GO:0045944:positive regulation of transcription from RNA polymerase II promoter;GO:0016577:histone demethylation;	GO:0005634:nucleus;	GO:0046872:metal ion binding;GO:0016702:oxidoreductase activity, acting on single donors with incorporation of molecular oxygen, incorporation of two atoms of oxygen;GO:0043565:sequence-specific DNA binding;	K11448
ENSMUSG00000034652	4738	456	6.17	355	4.52	410	5.04	1169	13.66	1779	23.03	1471	19.49	882.741	1.49941	0.195046	7.68746	1.50081e-14	6.93593e-13	Ups	11	114890041	114904654	+	Cd300a	CD300A molecule [Source:MGI Symbol%3BAcc:MGI:2443411]	GO:0002552:serotonin secretion by mast cell;GO:0043305:negative regulation of mast cell degranulation;GO:0014063:negative regulation of serotonin secretion;GO:0006898:receptor-mediated endocytosis;	GO:0016021:integral component of membrane;GO:0005886:plasma membrane;	GO:0019902:phosphatase binding;	K06719
ENSMUSG00000020102	11839	71	0.38	88	0.45	43	0.21	344	1.61	383	1.98	279	1.48	185.674	1.9175	0.249516	7.68486	1.53167e-14	7.05722e-13	Ups	10	125219270	125389465	-	Slc16a7	solute carrier family 16 (monocarboxylic acid transporters)%2C member 7 [Source:MGI Symbol%3BAcc:MGI:1330284]	GO:0015718:monocarboxylic acid transport;GO:0055085:transmembrane transport;GO:0015711:organic anion transport;	GO:0005886:plasma membrane;GO:0016021:integral component of membrane;	GO:0015355:secondary active monocarboxylate transmembrane transporter activity;GO:0015293:symporter activity;	K08184
ENSMUSG00000020689	5901	44	0.48	55	0.56	57	0.56	6	0.06	7	0.07	3	0.03	31.4105	-3.25258	0.4235	-7.68023	1.58808e-14	7.29515e-13	Down	11	104608000	104670476	+	Itgb3	integrin beta 3 [Source:MGI Symbol%3BAcc:MGI:96612]	GO:0002687:positive regulation of leukocyte migration;GO:0007160:cell-matrix adhesion;GO:0010595:positive regulation of endothelial cell migration;GO:0070374:positive regulation of ERK1 and ERK2 cascade;GO:0050748:negative regulation of lipoprotein metabolic process;GO:0070527:platelet aggregation;GO:0032147:activation of protein kinase activity;GO:0045780:positive regulation of bone resorption;G…	GO:0005925:focal adhesion;GO:0016324:apical plasma membrane;GO:0071133:alpha9-beta1 integrin-ADAM8 complex;GO:0009897:external side of plasma membrane;GO:0042470:melanosome;GO:0005634:nucleus;GO:0008305:integrin complex;	GO:0070051:fibrinogen binding;GO:0003756:protein disulfide isomerase activity;GO:0004872:receptor activity;GO:0005178:integrin binding;GO:0043184:vascular endothelial growth factor receptor 2 binding;GO:0050839:cell adhesion molecule binding;GO:0042802:identical protein binding;GO:0042277:peptide binding;GO:0005509:calcium ion binding;	K06493
ENSMUSG00000021411	2914	57	1.25	113	2.34	111	2.22	9	0.17	16	0.34	13	0.28	58.0784	-2.95842	0.385295	-7.67833	1.61177e-14	7.38181e-13	Down	13	34627834	34653486	-	Pxdc1	PX domain containing 1 [Source:MGI Symbol%3BAcc:MGI:1914145]	GO:0007154:cell communication;	-	GO:0035091:phosphatidylinositol binding;	-
ENSMUSG00000034908	5146	1627	20.26	1696	19.87	1494	16.9	4755	51.16	5636	67.17	3840	46.84	2992.36	1.21038	0.157728	7.67385	1.66906e-14	7.6065e-13	Ups	9	45937857	45955258	-	Sidt2	SID1 transmembrane family%2C member 2 [Source:MGI Symbol%3BAcc:MGI:2446134]	GO:0033227:dsRNA transport;GO:0016246:RNA interference;GO:0044699:single-organism process;	GO:0005765:lysosomal membrane;GO:0016021:integral component of membrane;	GO:0051033:RNA transmembrane transporter activity;	-
ENSMUSG00000031373	6354	64	0.65	45	0.43	84	0.77	350	3.05	263	2.54	367	3.63	180.755	1.94336	0.253249	7.67372	1.67078e-14	7.6065e-13	Ups	X	163976822	164027997	-	Car5b	carbonic anhydrase 5b%2C mitochondrial [Source:MGI Symbol%3BAcc:MGI:1926249]	GO:0006730:one-carbon metabolic process;	GO:0005739:mitochondrion;	GO:0008270:zinc ion binding;GO:0004089:carbonate dehydratase activity;	K01672
ENSMUSG00000085498	1781	248	8.92	178	6.03	250	8.17	75	2.33	25	0.86	30	1.06	144.665	-2.57415	0.33554	-7.67165	1.69801e-14	7.70285e-13	Down	2	129297370	129307826	+	Gm14023	predicted gene 14023 [Source:MGI Symbol%3BAcc:MGI:3650639]	-	-	-	-
ENSMUSG00000036093	5409	1110	13.15	792	8.83	1098	11.82	2970	30.4	3034	34.4	2811	32.62	1859.3	1.20492	0.157068	7.67135	1.70201e-14	7.70285e-13	Ups	2	52397951	52424901	-	Arl5a	ADP-ribosylation factor-like 5A [Source:MGI Symbol%3BAcc:MGI:1922673]	GO:0007264:small GTPase mediated signal transduction;	GO:0005622:intracellular;	GO:0005525:GTP binding;	K07949
ENSMUSG00000050423	2694	140	3.33	77	1.72	294	6.35	18	0.37	8	0.18	18	0.42	101.992	-3.43689	0.448512	-7.66287	1.81828e-14	8.2048e-13	Down	13	35958839	35970388	+	Ppp1r3g	protein phosphatase 1%2C regulatory subunit 3G [Source:MGI Symbol%3BAcc:MGI:1923737]	GO:2000467:positive regulation of glycogen (starch) synthase activity;GO:0042593:glucose homeostasis;GO:0045725:positive regulation of glycogen biosynthetic process;	GO:0005737:cytoplasm;	GO:0019903:protein phosphatase binding;GO:2001069:glycogen binding;	-
ENSMUSG00000040907	5958	1079	11.61	1345	13.61	547	5.34	6041	56.13	4944	50.89	5405	56.94	2966.6	2.0517	0.268179	7.65051	2.00191e-14	9.00683e-13	Ups	7	24978167	25005958	-	Atp1a3	ATPase%2C Na+/K+ transporting%2C alpha 3 polypeptide [Source:MGI Symbol%3BAcc:MGI:88107]	GO:0015672:monovalent inorganic cation transport;GO:0006754:ATP biosynthetic process;GO:0007613:memory;GO:0008542:visual learning;GO:0042493:response to drug;GO:0034220:ion transmembrane transport;GO:0035235:ionotropic glutamate receptor signaling pathway;GO:0006813:potassium ion transport;GO:0006814:sodium ion transport;GO:0008344:adult locomotory behavior;	GO:0016021:integral component of membrane;GO:0043209:myelin sheath;GO:0005794:Golgi apparatus;GO:0030424:axon;GO:0005890:sodium:potassium-exchanging ATPase complex;GO:0005783:endoplasmic reticulum;GO:0005634:nucleus;GO:0045202:synapse;	GO:0046872:metal ion binding;GO:0015077:monovalent inorganic cation transmembrane transporter activity;GO:0019829:cation-transporting ATPase activity;GO:0005524:ATP binding;GO:0005391:sodium:potassium-exchanging ATPase activity;	K01539
ENSMUSG00000027864	10464	1223	7.49	1164	6.71	879	4.89	5287	27.97	3540	20.75	3164	18.98	2360.61	1.50061	0.196339	7.64296	2.12286e-14	9.52297e-13	Ups	3	101040232	101110278	-	Ptgfrn	prostaglandin F2 receptor negative regulator [Source:MGI Symbol%3BAcc:MGI:1277114]	GO:0034389:lipid particle organization;GO:0017148:negative regulation of translation;	GO:0016021:integral component of membrane;GO:0005783:endoplasmic reticulum;GO:0005794:Golgi apparatus;GO:0005789:endoplasmic reticulum membrane;	GO:0005515:protein binding;	K06729
ENSMUSG00000030256	6720	557	5.31	379	3.4	357	3.09	1653	13.62	2011	18.35	2998	28	1234.52	1.97892	0.259092	7.63792	2.2076e-14	9.87417e-13	Ups	6	145858243	145865558	-	Bhlhe41	basic helix-loop-helix family%2C member e41 [Source:MGI Symbol%3BAcc:MGI:1930704]	GO:0000122:negative regulation of transcription from RNA polymerase II promoter;GO:0032922:circadian regulation of gene expression;GO:0010832:negative regulation of myotube differentiation;GO:0009649:entrainment of circadian clock;GO:0010944:negative regulation of transcription by competitive promoter binding;	GO:0017053:transcriptional repressor complex;	GO:0003714:transcription corepressor activity;GO:0042826:histone deacetylase binding;GO:0043426:MRF binding;GO:0000978:RNA polymerase II core promoter proximal region sequence-specific DNA binding;GO:0046982:protein heterodimerization activity;GO:0003705:RNA polymerase II distal enhancer sequence-specific DNA binding transcription factor activity;GO:0001078:RNA polymerase II core promoter proxima…	K03730
ENSMUSG00000072109	2323	195	5.38	360	9.34	268	6.72	44	1.05	79	2.09	75	2.03	182.859	-2.27153	0.297493	-7.63558	2.24807e-14	1.00259e-12	Down	1	85105946	85114035	+	A530040E14Rik	RIKEN cDNA A530040E14 gene [Source:MGI Symbol%3BAcc:MGI:3612703]	-	-	-	-
ENSMUSG00000005373	5538	18	0.21	30	0.33	19	0.2	149	1.49	202	2.24	125	1.42	82.6544	2.36719	0.310084	7.63405	2.27496e-14	1.01163e-12	Ups	5	135089890	135138382	+	Mlxipl	MLX interacting protein-like [Source:MGI Symbol%3BAcc:MGI:1927999]	GO:0000122:negative regulation of transcription from RNA polymerase II promoter;GO:0045723:positive regulation of fatty acid biosynthetic process;GO:0071157:negative regulation of cell cycle arrest;GO:0008284:positive regulation of cell proliferation;GO:0045821:positive regulation of glycolytic process;GO:0090324:negative regulation of oxidative phosphorylation;GO:0045944:positive regulation of t…	GO:0005737:cytoplasm;GO:0005667:transcription factor complex;GO:0005829:cytosol;	GO:0046982:protein heterodimerization activity;GO:0008134:transcription factor binding;GO:0035538:carbohydrate response element binding;GO:0019901:protein kinase binding;GO:0043565:sequence-specific DNA binding;GO:0003700:sequence-specific DNA binding transcription factor activity;GO:0042803:protein homodimerization activity;	K09113
ENSMUSG00000023868	12849	961	4.79	1053	4.94	957	4.34	697	3	459	2.19	499	2.44	795.737	-1.17331	0.153804	-7.62859	2.37329e-14	1.0523e-12	Down	17	8525372	8986648	+	Pde10a	phosphodiesterase 10A [Source:MGI Symbol%3BAcc:MGI:1345143]	GO:0010738:regulation of protein kinase A signaling;GO:0046069:cGMP catabolic process;GO:0043949:regulation of cAMP-mediated signaling;GO:0006198:cAMP catabolic process;GO:0007596:blood coagulation;	GO:0005737:cytoplasm;GO:0016020:membrane;GO:0043204:perikaryon;GO:0005829:cytosol;	GO:0008144:drug binding;GO:0047555:3',5'-cyclic-GMP phosphodiesterase activity;GO:0004118:cGMP-stimulated cyclic-nucleotide phosphodiesterase activity;GO:0046872:metal ion binding;GO:0030552:cAMP binding;GO:0030553:cGMP binding;	K18438
ENSMUSG00000002845	4094	820	12.83	649	9.56	1124	15.98	404	5.46	287	4.3	334	5.12	634.187	-1.64163	0.215271	-7.62588	2.42379e-14	1.07063e-12	Down	16	38558698	38592162	+	Tmem39a	transmembrane protein 39a [Source:MGI Symbol%3BAcc:MGI:1915096]	-	GO:0016021:integral component of membrane;GO:0016020:membrane;	-	-
ENSMUSG00000025747	6089	354	3.73	214	2.12	377	3.6	129	1.17	88	0.89	82	0.85	219.756	-1.93944	0.25442	-7.623	2.47839e-14	1.08942e-12	Down	5	30058202	30073617	-	Tyms	thymidylate synthase [Source:MGI Symbol%3BAcc:MGI:98878]	GO:0046078:dUMP metabolic process;GO:0051593:response to folic acid;GO:0048589:developmental growth;GO:0005976:polysaccharide metabolic process;GO:0031100:organ regeneration;GO:0045471:response to ethanol;GO:0033189:response to vitamin A;GO:0007568:aging;GO:0051216:cartilage development;GO:0009636:response to toxic substance;GO:0046683:response to organophosphorus;GO:0019088:immortalization of ho…	GO:0005759:mitochondrial matrix;GO:0005743:mitochondrial inner membrane;GO:0005730:nucleolus;GO:0005829:cytosol;GO:0005654:nucleoplasm;	GO:0048037:cofactor binding;GO:0008144:drug binding;GO:0000166:nucleotide binding;GO:0004799:thymidylate synthase activity;GO:0005542:folic acid binding;GO:0042803:protein homodimerization activity;GO:0003729:mRNA binding;	K00560
ENSMUSG00000052949	9537	156	1.05	156	0.99	125	0.76	415	2.41	486	3.13	444	2.92	280.213	1.27265	0.166992	7.62105	2.51626e-14	1.1029e-12	Ups	11	116336353	116413032	-	Rnf157	ring finger protein 157 [Source:MGI Symbol%3BAcc:MGI:2442484]	-	-	GO:0008270:zinc ion binding;	K10604
ENSMUSG00000028861	1693	416	15.75	364	12.96	330	11.35	975	31.88	1098	39.77	887	32.88	643.083	1.07005	0.140416	7.62055	2.52597e-14	1.10399e-12	Ups	4	126046925	126055532	+	Mrps15	mitochondrial ribosomal protein S15 [Source:MGI Symbol%3BAcc:MGI:1913657]	GO:0006412:translation;	GO:0005763:mitochondrial small ribosomal subunit;	GO:0003735:structural constituent of ribosome;	K02956
ENSMUSG00000037649	3448	164	3.05	183	3.2	130	2.2	490	7.87	680	12.09	577	10.5	347.578	1.51376	0.198878	7.61152	2.70888e-14	1.18056e-12	Ups	17	34119541	34139101	+	H2-DMa	histocompatibility 2%2C class II%2C locus DMa [Source:MGI Symbol%3BAcc:MGI:95921]	GO:0006461:protein complex assembly;GO:0016064:immunoglobulin mediated immune response;GO:0045059:positive thymic T cell selection;GO:0015031:protein transport;GO:0019886:antigen processing and presentation of exogenous peptide antigen via MHC class II;GO:0048839:inner ear development;GO:0051085:chaperone mediated protein folding requiring cofactor;GO:0002922:positive regulation of humoral immune…	GO:0042613:MHC class II protein complex;GO:0016021:integral component of membrane;GO:0005765:lysosomal membrane;GO:0005771:multivesicular body;GO:0010008:endosome membrane;	GO:0005515:protein binding;	K06752
ENSMUSG00000054612	2894	5	0.11	2	0.04	7	0.14	67	1.28	75	1.59	79	1.71	35.3497	3.25953	0.42843	7.60809	2.78185e-14	1.20892e-12	Ups	7	136894614	137130266	+	Mgmt	O-6-methylguanine-DNA methyltransferase [Source:MGI Symbol%3BAcc:MGI:96977]	GO:0060644:mammary gland epithelial cell differentiation;GO:0051593:response to folic acid;GO:0060548:negative regulation of cell death;GO:0045471:response to ethanol;GO:0071407:cellular response to organic cyclic compound;GO:0009636:response to toxic substance;GO:0043281:regulation of cysteine-type endopeptidase activity involved in apoptotic process;GO:0006307:DNA dealkylation involved in DNA r…	GO:0005634:nucleus;	GO:0003908:methylated-DNA-[protein]-cysteine S-methyltransferase activity;GO:0005509:calcium ion binding;GO:0003677:DNA binding;	K00567
ENSMUSG00000011179	3405	2342	44.08	2142	37.93	4779	81.71	865	14.06	709	12.77	898	16.55	2095.39	-2.15179	0.2834	-7.59276	3.1316e-14	1.35706e-12	Down	12	17544794	17551505	+	Odc1	ornithine decarboxylase%2C structural 1 [Source:MGI Symbol%3BAcc:MGI:97402]	GO:0009615:response to virus;GO:0001822:kidney development;GO:0008284:positive regulation of cell proliferation;GO:0033387:putrescine biosynthetic process from ornithine;GO:0009446:putrescine biosynthetic process;	GO:0005829:cytosol;	GO:0004586:ornithine decarboxylase activity;	K01581
ENSMUSG00000040945	4155	790	12.18	979	14.21	667	9.35	2395	31.91	2492	36.78	2206	33.32	1499.44	1.19242	0.157156	7.58748	3.26184e-14	1.4095e-12	Ups	4	140700541	140723220	+	Rcc2	regulator of chromosome condensation 2 [Source:MGI Symbol%3BAcc:MGI:1919784]	GO:0007067:mitotic nuclear division;GO:0051301:cell division;	GO:0005737:cytoplasm;GO:0005634:nucleus;GO:0000775:chromosome, centromeric region;GO:0005874:microtubule;GO:0043232:intracellular non-membrane-bounded organelle;	-	-
ENSMUSG00000041782	3400	83	1.56	34	0.6	46	0.79	1	0.02	4	0.07	2	0.04	31.3043	-3.97775	0.524395	-7.58541	3.31444e-14	1.4282e-12	Down	1	135818598	135833342	+	Lad1	ladinin [Source:MGI Symbol%3BAcc:MGI:109343]	-	GO:0005604:basement membrane;GO:0015629:actin cytoskeleton;	-	-
ENSMUSG00000021460	9580	150	1	229	1.44	186	1.13	720	4.16	667	4.27	530	3.47	386.92	1.39667	0.184144	7.58468	3.3331e-14	1.4322e-12	Ups	13	52835119	52929681	-	Auh	AU RNA binding protein/enoyl-coenzyme A hydratase [Source:MGI Symbol%3BAcc:MGI:1338011]	GO:0009083:branched-chain amino acid catabolic process;GO:0000288:nuclear-transcribed mRNA catabolic process, deadenylation-dependent decay;GO:0008152:metabolic process;	GO:0005739:mitochondrion;	GO:0003730:mRNA 3'-UTR binding;GO:0004490:methylglutaconyl-CoA hydratase activity;GO:0004300:enoyl-CoA hydratase activity;GO:0003723:RNA binding;GO:0016836:hydro-lyase activity;	K05607
ENSMUSG00000038037	2908	1853	40.83	2901	60.14	1671	33.45	782	14.89	279	5.88	433	9.35	1412.93	-2.33665	0.308417	-7.57626	3.55654e-14	1.52393e-12	Down	16	10782240	10785536	-	Socs1	suppressor of cytokine signaling 1 [Source:MGI Symbol%3BAcc:MGI:1354910]	GO:0032496:response to lipopolysaccharide;GO:0043086:negative regulation of catalytic activity;GO:0031100:organ regeneration;GO:0042518:negative regulation of tyrosine phosphorylation of Stat3 protein;GO:0032570:response to progesterone;GO:0045444:fat cell differentiation;GO:0019221:cytokine-mediated signaling pathway;GO:0040008:regulation of growth;GO:0016567:protein ubiquitination;GO:0042493:re…	GO:0016023:cytoplasmic membrane-bounded vesicle;GO:0005634:nucleus;	GO:0019210:kinase inhibitor activity;GO:0019901:protein kinase binding;GO:0005159:insulin-like growth factor receptor binding;	K04694
ENSMUSG00000026014	20498	762	2.38	548	1.61	747	2.12	413	1.12	349	1.04	338	1.03	544.743	-1.22575	0.161961	-7.56821	3.78408e-14	1.6169e-12	Down	1	60482292	60567104	-	Raph1	Ras association (RalGDS/AF-6) and pleckstrin homology domains 1 [Source:MGI Symbol%3BAcc:MGI:1924550]	GO:0007165:signal transduction;GO:0048675:axon extension;	GO:0031252:cell leading edge;	GO:0005543:phospholipid binding;	K09228
ENSMUSG00000029826	6518	3163	31.1	5303	49.05	3999	35.72	2107	17.9	1731	16.29	1577	15.19	3117.45	-1.51422	0.200516	-7.55161	4.29913e-14	1.83186e-12	Down	6	38305286	38354603	-	Zc3hav1	zinc finger CCCH type%2C antiviral 1 [Source:MGI Symbol%3BAcc:MGI:1926031]	GO:0061014:positive regulation of mRNA catabolic process;GO:1900246:positive regulation of RIG-I signaling pathway;GO:0050691:regulation of defense response to virus by host;GO:0032728:positive regulation of interferon-beta production;GO:0071360:cellular response to exogenous dsRNA;GO:0043123:positive regulation of I-kappaB kinase/NF-kappaB signaling;GO:0032727:positive regulation of interferon-a…	GO:0005737:cytoplasm;GO:0005634:nucleus;	GO:0017151:DEAD/H-box RNA helicase binding;GO:0008270:zinc ion binding;GO:0003950:NAD+ ADP-ribosyltransferase activity;GO:0003723:RNA binding;	K15259
ENSMUSG00000073492	2574	45	1.12	39	0.91	44	1	206	4.43	337	8.03	193	4.71	132.572	2.10278	0.278557	7.54883	4.39194e-14	1.86621e-12	Ups	1	171895664	171898237	+	Gm10521	predicted gene 10521 [Source:MGI Symbol%3BAcc:MGI:3642358]	GO:0006412:translation;	GO:0005762:mitochondrial large ribosomal subunit;	GO:0003735:structural constituent of ribosome;GO:0019843:rRNA binding;	-
ENSMUSG00000029033	5367	147	1.76	172	1.93	137	1.49	484	4.99	443	5.06	381	4.46	277.236	1.16721	0.154675	7.54621	4.48124e-14	1.89888e-12	Ups	4	155891822	155907251	+	Acap3	ArfGAP with coiled-coil%2C ankyrin repeat and PH domains 3 [Source:MGI Symbol%3BAcc:MGI:2153589]	-	-	-	K12489
ENSMUSG00000046523	3998	73	1.17	43	0.65	106	1.54	8	0.11	1	0.02	0	0	42.6717	-4.04603	0.536536	-7.54104	4.66251e-14	1.97023e-12	Down	14	75955009	75966206	+	Kctd4	potassium channel tetramerisation domain containing 4 [Source:MGI Symbol%3BAcc:MGI:1914766]	GO:0051260:protein homooligomerization;	-	-	-
ENSMUSG00000001630	4880	972	12.76	529	6.54	841	10.03	307	3.48	126	1.58	174	2.24	524.182	-2.19831	0.291528	-7.54067	4.6756e-14	1.97032e-12	Down	6	146724995	146778812	+	Stk38l	serine/threonine kinase 38 like [Source:MGI Symbol%3BAcc:MGI:1922250]	-	-	-	K08790
ENSMUSG00000040560	10188	312	1.96	379	2.24	230	1.31	1126	6.12	1082	6.51	879	5.42	625.297	1.38316	0.183594	7.53381	4.92819e-14	2.06538e-12	Ups	18	63708685	63989776	+	Wdr7	WD repeat domain 7 [Source:MGI Symbol%3BAcc:MGI:1860197]	-	-	-	-
ENSMUSG00000062981	3682	193	3.36	190	3.11	138	2.18	518	7.79	515	8.58	500	8.52	323.132	1.20789	0.160468	7.52731	5.17947e-14	2.16206e-12	Ups	10	95480805	95501940	-	Mrpl42	mitochondrial ribosomal protein L42 [Source:MGI Symbol%3BAcc:MGI:1333774]	-	GO:0005763:mitochondrial small ribosomal subunit;	-	K17423
ENSMUSG00000052369	2434	274	7.21	267	6.61	171	4.09	780	17.74	801	20.18	770	19.86	479.471	1.36847	0.181805	7.52712	5.18713e-14	2.16206e-12	Ups	15	97964200	97970275	+	Tmem106c	transmembrane protein 106C [Source:MGI Symbol%3BAcc:MGI:1196384]	-	GO:0016021:integral component of membrane;GO:0005789:endoplasmic reticulum membrane;	-	-
ENSMUSG00000028111	1512	65	2.75	31	1.24	56	2.16	243	8.9	363	14.72	425	17.64	182.027	2.32125	0.308466	7.52514	5.26627e-14	2.18908e-12	Ups	3	95499256	95509362	+	Ctsk	cathepsin K [Source:MGI Symbol%3BAcc:MGI:107823]	GO:0001957:intramembranous ossification;GO:0045453:bone resorption;GO:0006508:proteolysis;	GO:0005615:extracellular space;GO:0005764:lysosome;	GO:0008234:cysteine-type peptidase activity;	K01371
ENSMUSG00000031596	9135	119810	840.45	98411	649.48	131118	835.63	37769	228.9	13146	88.25	16697	114.72	74862.8	-2.56366	0.341206	-7.51352	5.7557e-14	2.38604e-12	Down	8	40862396	40922308	+	Slc7a2	solute carrier family 7 (cationic amino acid transporter%2C y+ system)%2C member 2 [Source:MGI Symbol%3BAcc:MGI:99828]	GO:0015819:lysine transport;GO:0043030:regulation of macrophage activation;GO:0015822:ornithine transport;GO:0003333:amino acid transmembrane transport;GO:0015809:arginine transport;GO:0002537:nitric oxide production involved in inflammatory response;GO:0050727:regulation of inflammatory response;GO:0006809:nitric oxide biosynthetic process;GO:0032006:regulation of TOR signaling;GO:0015807:L-amin…	GO:0005887:integral component of plasma membrane;	GO:0000064:L-ornithine transmembrane transporter activity;GO:0015189:L-lysine transmembrane transporter activity;GO:0005289:high-affinity arginine transmembrane transporter activity;	K13864
ENSMUSG00000049488	7744	193	1.6	700	5.45	455	3.42	94	0.67	64	0.51	71	0.58	285.1	-2.70296	0.359977	-7.50871	5.97137e-14	2.46876e-12	Down	4	12039355	12090020	-	Tmem67	transmembrane protein 67 [Source:MGI Symbol%3BAcc:MGI:1923928]	GO:0030433:ER-associated ubiquitin-dependent protein catabolic process;GO:0010826:negative regulation of centrosome duplication;GO:0042384:cilium assembly;GO:0048754:branching morphogenesis of an epithelial tube;	GO:0030659:cytoplasmic vesicle membrane;GO:0036038:TCTN-B9D complex;GO:0060170:ciliary membrane;GO:0016021:integral component of membrane;GO:0005789:endoplasmic reticulum membrane;GO:0005813:centrosome;	GO:0031005:filamin binding;GO:0051082:unfolded protein binding;	K19348
ENSMUSG00000043279	9281	2443	16.87	3564	23.15	3059	19.19	1803	10.76	1357	8.97	1235	8.35	2333.37	-1.36666	0.182199	-7.50089	6.3387e-14	2.61356e-12	Down	5	137105644	137116209	-	Trim56	tripartite motif-containing 56 [Source:MGI Symbol%3BAcc:MGI:2685298]	GO:0032608:interferon-beta production;GO:0070534:protein K63-linked ubiquitination;GO:0051607:defense response to virus;GO:0034340:response to type I interferon;	GO:0005737:cytoplasm;	GO:0005515:protein binding;GO:0004842:ubiquitin-protein transferase activity;GO:0008270:zinc ion binding;	K12026
ENSMUSG00000005465	3495	62	1.14	35	0.6	65	1.08	241	3.82	354	6.21	285	5.12	160.586	2.03213	0.271234	7.49217	6.77455e-14	2.78576e-12	Ups	8	84030294	84042589	-	Il27ra	interleukin 27 receptor%2C alpha [Source:MGI Symbol%3BAcc:MGI:1355318]	GO:0002829:negative regulation of type 2 immune response;GO:0032729:positive regulation of interferon-gamma production;GO:0002827:positive regulation of T-helper 1 type immune response;GO:0048302:regulation of isotype switching to IgG isotypes;GO:0050830:defense response to Gram-positive bacterium;	GO:0016021:integral component of membrane;GO:0016020:membrane;	GO:0045509:interleukin-27 receptor activity;GO:0005515:protein binding;	K19598
ENSMUSG00000032575	3524	4562	82.96	3652	62.48	6462	106.76	2068	32.49	1717	29.88	2037	36.28	3595.91	-1.63119	0.217953	-7.48412	7.20254e-14	2.95381e-12	Down	9	106838312	106891979	-	Manf	mesencephalic astrocyte-derived neurotrophic factor [Source:MGI Symbol%3BAcc:MGI:1922090]	GO:0002014:vasoconstriction of artery involved in ischemic response to lowering of systemic arterial blood pressure;GO:0006986:response to unfolded protein;	GO:0005576:extracellular region;GO:0005615:extracellular space;GO:0005783:endoplasmic reticulum;GO:0048471:perinuclear region of cytoplasm;	GO:0008083:growth factor activity;	K11789
ENSMUSG00000115338	3979	2541	40.92	4889	74.08	3746	54.81	1457	20.27	1509	23.26	1335	21.06	2717.31	-1.67192	0.223506	-7.48044	7.40737e-14	3.02969e-12	Down	14	50931082	50965237	+	Pnp	purine-nucleoside phosphorylase [Source:MGI Symbol%3BAcc:MGI:97365]	GO:0006183:GTP biosynthetic process;GO:0006161:deoxyguanosine catabolic process;GO:0010332:response to gamma radiation;GO:0045739:positive regulation of DNA repair;GO:0046115:guanosine catabolic process;GO:0070970:interleukin-2 secretion;GO:0006738:nicotinamide riboside catabolic process;GO:0034418:urate biosynthetic process;GO:0001916:positive regulation of T cell mediated cytotoxicity;GO:000614…	GO:0005856:cytoskeleton;GO:0005829:cytosol;GO:0005634:nucleus;GO:0005576:extracellular region;	GO:0001882:nucleoside binding;GO:0008144:drug binding;GO:0004731:purine-nucleoside phosphorylase activity;GO:0042301:phosphate ion binding;GO:0002060:purine nucleobase binding;	K03783
ENSMUSG00000034807	4326	2901	42.97	1857	25.88	2368	31.87	7744	99.1	7504	106.38	8143	118.15	4782.83	1.36025	0.182587	7.44989	9.34211e-14	3.81083e-12	Ups	8	71610998	71624911	+	Colgalt1	collagen beta(1-O)galactosyltransferase 1 [Source:MGI Symbol%3BAcc:MGI:1924348]	GO:0009103:lipopolysaccharide biosynthetic process;GO:0030198:extracellular matrix organization;	GO:0005788:endoplasmic reticulum lumen;	GO:0016740:transferase activity;GO:0050211:procollagen galactosyltransferase activity;	K11703
ENSMUSG00000021592	5894	168	1.83	139	1.42	133	1.31	448	4.21	452	4.7	370	3.94	268.826	1.17745	0.158089	7.44798	9.47818e-14	3.85606e-12	Ups	13	76060422	76098660	-	Arsk	arylsulfatase K [Source:MGI Symbol%3BAcc:MGI:1924291]	GO:0008152:metabolic process;	GO:0005576:extracellular region;	GO:0008484:sulfuric ester hydrolase activity;GO:0046872:metal ion binding;	K12376
ENSMUSG00000028957	9608	86	0.57	99	0.62	57	0.35	326	1.88	372	2.37	288	1.88	190.372	1.65013	0.221675	7.44394	9.77292e-14	3.96542e-12	Ups	4	151003652	151044665	-	Per3	period circadian clock 3 [Source:MGI Symbol%3BAcc:MGI:1277134]	GO:0007623:circadian rhythm;GO:0000122:negative regulation of transcription from RNA polymerase II promoter;GO:0007165:signal transduction;	GO:0005737:cytoplasm;GO:0005634:nucleus;	GO:0004871:signal transducer activity;GO:0005515:protein binding;	K02633
ENSMUSG00000044701	1021	152	9.54	290	17.12	402	22.92	52	2.82	71	4.26	37	2.27	181.231	-2.57059	0.345422	-7.44187	9.92681e-14	4.01721e-12	Down	7	126589010	126594941	-	Il27	interleukin 27 [Source:MGI Symbol%3BAcc:MGI:2384409]	GO:0045625:regulation of T-helper 1 cell differentiation;GO:0006952:defense response;GO:0042129:regulation of T cell proliferation;GO:0045078:positive regulation of interferon-gamma biosynthetic process;GO:0009617:response to bacterium;	GO:0005615:extracellular space;	GO:0045523:interleukin-27 receptor binding;	-
ENSMUSG00000027552	1782	359	12.91	329	11.13	397	12.97	235	7.3	178	6.13	190	6.69	290.733	-1.17259	0.157859	-7.42805	1.10208e-13	4.44816e-12	Down	3	14578641	14606309	+	E2f5	E2F transcription factor 5 [Source:MGI Symbol%3BAcc:MGI:105091]	GO:0051726:regulation of cell cycle;GO:0006355:regulation of transcription, DNA-templated;GO:0009887:organ morphogenesis;GO:0000082:G1/S transition of mitotic cell cycle;	GO:0005667:transcription factor complex;GO:0016528:sarcoplasm;GO:0005635:nuclear envelope;	GO:0043565:sequence-specific DNA binding;GO:0003700:sequence-specific DNA binding transcription factor activity;GO:0008134:transcription factor binding;	K04682
ENSMUSG00000097352	6564	850	8.3	606	5.57	816	7.24	456	3.85	352	3.29	393	3.76	599.687	-1.24032	0.167192	-7.41855	1.18406e-13	4.76647e-12	Down	10	22306702	22321765	+	C920009B18Rik	RIKEN cDNA C920009B18 gene [Source:MGI Symbol%3BAcc:MGI:3583961]	-	-	-	K05476
ENSMUSG00000058427	2068	75638	2343.78	31940	931.14	159146	4480.27	11163	298.84	5165	153.17	9111	276.53	53594.4	-3.32118	0.447833	-7.41611	1.20614e-13	4.82992e-12	Down	5	90903871	90905938	+	Cxcl2	chemokine (C-X-C motif) ligand 2 [Source:MGI Symbol%3BAcc:MGI:1340094]	GO:0042060:wound healing;GO:0010332:response to gamma radiation;GO:0070997:neuron death;GO:0006954:inflammatory response;GO:0071347:cellular response to interleukin-1;GO:0009408:response to heat;GO:0006955:immune response;GO:0007204:positive regulation of cytosolic calcium ion concentration;GO:0051384:response to glucocorticoid;GO:0001975:response to amphetamine;GO:0032355:response to estradiol;G…	GO:0005615:extracellular space;	GO:0008009:chemokine activity;	K05505
ENSMUSG00000054428	1441	484	21.52	345	14.43	444	17.94	1217	46.76	1171	49.84	1349	58.76	789.761	1.20635	0.162712	7.41401	1.22536e-13	4.88133e-12	Ups	4	132530555	132533659	-	Atpif1	ATPase inhibitory factor 1 [Source:MGI Symbol%3BAcc:MGI:1196457]	GO:0001937:negative regulation of endothelial cell proliferation;GO:0006783:heme biosynthetic process;GO:0045980:negative regulation of nucleotide metabolic process;GO:0072593:reactive oxygen species metabolic process;GO:0051346:negative regulation of hydrolase activity;GO:0030218:erythrocyte differentiation;GO:0042981:regulation of apoptotic process;	GO:0005739:mitochondrion;GO:0009986:cell surface;	GO:0043532:angiostatin binding;GO:0051117:ATPase binding;GO:0042030:ATPase inhibitor activity;	-
ENSMUSG00000037553	5382	2608	31.05	2798	31.34	3104	33.58	1624	16.71	1565	17.83	1845	21.52	2330.35	-1.07797	0.145622	-7.40257	1.33571e-13	5.3071e-12	Down	4	133605299	133650154	-	Zdhhc18	zinc finger%2C DHHC domain containing 18 [Source:MGI Symbol%3BAcc:MGI:3527792]	GO:0034613:cellular protein localization;GO:0008152:metabolic process;	GO:0016021:integral component of membrane;	GO:0016409:palmitoyltransferase activity;GO:0008270:zinc ion binding;	K16675
ENSMUSG00000024082	3503	19	0.35	30	0.52	19	0.32	131	2.07	133	2.33	178	3.19	78.2884	2.25795	0.305229	7.39756	1.38705e-13	5.49681e-12	Ups	17	78937136	78948052	+	Ndufaf7	NADH:ubiquinone oxidoreductase complex assembly factor 7 [Source:MGI Symbol%3BAcc:MGI:1920944]	GO:0032981:mitochondrial respiratory chain complex I assembly;	GO:0005739:mitochondrion;	GO:0019899:enzyme binding;	K18164
ENSMUSG00000053113	2891	20737	459.65	37334	778.55	27094	545.61	10819	207.18	7594	161.09	5284	114.72	19321.5	-2.10723	0.284987	-7.39413	1.42338e-13	5.62622e-12	Down	11	117966079	117970047	-	Socs3	suppressor of cytokine signaling 3 [Source:MGI Symbol%3BAcc:MGI:1201791]	GO:0040008:regulation of growth;GO:0001932:regulation of protein phosphorylation;GO:0060670:branching involved in labyrinthine layer morphogenesis;GO:0060708:spongiotrophoblast differentiation;GO:0060707:trophoblast giant cell differentiation;GO:0046627:negative regulation of insulin receptor signaling pathway;GO:0007259:JAK-STAT cascade;GO:0045597:positive regulation of cell differentiation;GO:0…	GO:0005737:cytoplasm;	GO:0005515:protein binding;	K04696
ENSMUSG00000031207	6327	30996	313.93	29720	283.19	33083	304.41	21448	187.67	17124	165.98	16067	159.39	25491.2	-1.10925	0.150045	-7.39275	1.43821e-13	5.67018e-12	Down	X	96096042	96168552	+	Msn	moesin [Source:MGI Symbol%3BAcc:MGI:97167]	GO:0022614:membrane to membrane docking;GO:2000401:regulation of lymphocyte migration;GO:0007159:leukocyte cell-cell adhesion;	GO:0030315:T-tubule;GO:0019898:extrinsic component of membrane;GO:0009898:cytoplasmic side of plasma membrane;GO:0031527:filopodium membrane;GO:0005856:cytoskeleton;GO:0051286:cell tip;GO:0005730:nucleolus;GO:0070062:extracellular exosome;GO:0009986:cell surface;GO:0001931:uropod;GO:0005925:focal adhesion;GO:0030667:secretory granule membrane;GO:0016324:apical plasma membrane;GO:0031528:microvill…	GO:0030674:protein binding, bridging;GO:0005102:receptor binding;GO:0003779:actin binding;GO:0050839:cell adhesion molecule binding;GO:0019901:protein kinase binding;	K05763
ENSMUSG00000024810	2886	51	1.13	74	1.55	42	0.85	1	0.02	7	0.15	5	0.11	33.0169	-3.47428	0.470544	-7.38354	1.5413e-13	6.04547e-12	Down	19	29925114	29960718	+	Il33	interleukin 33 [Source:MGI Symbol%3BAcc:MGI:1924375]	GO:0002830:positive regulation of type 2 immune response;GO:0032753:positive regulation of interleukin-4 production;GO:0002686:negative regulation of leukocyte migration;GO:0032689:negative regulation of interferon-gamma production;GO:0043032:positive regulation of macrophage activation;GO:0002826:negative regulation of T-helper 1 type immune response;GO:0032754:positive regulation of interleukin…	GO:0030133:transport vesicle;GO:0005615:extracellular space;GO:0005694:chromosome;GO:0005634:nucleus;	GO:0005125:cytokine activity;	K12967
ENSMUSG00000039263	2998	462	9.88	327	6.58	305	5.92	1072	19.8	1248	25.53	1173	24.56	720.124	1.32404	0.179673	7.36917	1.71693e-13	6.71712e-12	Ups	2	174110349	174123070	+	Npepl1	aminopeptidase-like 1 [Source:MGI Symbol%3BAcc:MGI:2448523]	GO:0006508:proteolysis;	GO:0005737:cytoplasm;	GO:0030145:manganese ion binding;GO:0008235:metalloexopeptidase activity;GO:0004177:aminopeptidase activity;	K09611
ENSMUSG00000012519	2303	1769	49.22	3579	93.69	2522	63.75	1119	26.9	872	23.22	905	24.66	1892.39	-1.73372	0.235434	-7.36395	1.78553e-13	6.94993e-12	Down	8	111311797	111338177	-	Mlkl	mixed lineage kinase domain-like [Source:MGI Symbol%3BAcc:MGI:1921818]	GO:0006468:protein phosphorylation;	-	GO:0004672:protein kinase activity;GO:0005524:ATP binding;	K08849
ENSMUSG00000107283	3214	274	5.46	296	5.55	231	4.18	795	13.69	670	12.78	623	12.17	455.982	1.03289	0.14034	7.35994	1.84e-13	7.14376e-12	Ups	5	31140654	31154251	-	Mpv17	MpV17 mitochondrial inner membrane protein [Source:MGI Symbol%3BAcc:MGI:97138]	GO:0000002:mitochondrial genome maintenance;GO:0007605:sensory perception of sound;GO:1901029:negative regulation of mitochondrial outer membrane permeabilization involved in apoptotic signaling pathway;GO:0042592:homeostatic process;GO:0034614:cellular response to reactive oxygen species;GO:0032836:glomerular basement membrane development;GO:0048839:inner ear development;GO:0010730:negative regu…	GO:0005743:mitochondrial inner membrane;GO:0016021:integral component of membrane;GO:0005777:peroxisome;	GO:0005102:receptor binding;	K13348
ENSMUSG00000054263	10776	252	1.5	157	0.88	480	2.59	63	0.32	58	0.33	40	0.23	189.654	-2.6234	0.356763	-7.35334	1.93314e-13	7.4864e-12	Down	15	7090614	7197489	+	Lifr	LIF receptor alpha [Source:MGI Symbol%3BAcc:MGI:96788]	GO:0031100:organ regeneration;GO:0038165:oncostatin-M-mediated signaling pathway;GO:0010656:negative regulation of muscle cell apoptotic process;GO:0070120:ciliary neurotrophic factor-mediated signaling pathway;GO:0048812:neuron projection morphogenesis;GO:0048861:leukemia inhibitory factor signaling pathway;GO:0008284:positive regulation of cell proliferation;	GO:0016021:integral component of membrane;GO:0005576:extracellular region;GO:0005886:plasma membrane;	GO:0004924:oncostatin-M receptor activity;GO:0005127:ciliary neurotrophic factor receptor binding;GO:0019955:cytokine binding;GO:0019838:growth factor binding;GO:0046982:protein heterodimerization activity;GO:0004923:leukemia inhibitory factor receptor activity;	K05058
ENSMUSG00000034422	9306	4941	34.02	14158	91.72	9304	58.21	2688	15.99	2078	13.69	1986	13.39	6287.62	-2.29521	0.312297	-7.34943	1.9905e-13	7.68904e-12	Down	16	35832874	35871544	-	Parp14	poly (ADP-ribose) polymerase family%2C member 14 [Source:MGI Symbol%3BAcc:MGI:1919489]	GO:0006355:regulation of transcription, DNA-templated;	GO:0005737:cytoplasm;GO:0005886:plasma membrane;GO:0005634:nucleus;	GO:0003950:NAD+ ADP-ribosyltransferase activity;GO:0003676:nucleic acid binding;GO:0005515:protein binding;GO:0000166:nucleotide binding;	K15261
ENSMUSG00000050737	3931	31473	513.05	47146	723.06	34562	511.86	19166	269.92	15365	239.7	14649	233.9	28299.5	-1.51119	0.205884	-7.33999	2.13604e-13	8.20198e-12	Down	2	30889471	30929863	-	Ptges	prostaglandin E synthase [Source:MGI Symbol%3BAcc:MGI:1927593]	GO:0060430:lung saccule development;GO:0032496:response to lipopolysaccharide;GO:0010628:positive regulation of gene expression;GO:0060548:negative regulation of cell death;GO:0002526:acute inflammatory response;GO:0032526:response to retinoic acid;GO:0042921:glucocorticoid receptor signaling pathway;GO:0051592:response to calcium ion;GO:0070389:chaperone cofactor-dependent protein refolding;GO:0…	GO:0043005:neuron projection;GO:0005884:actin filament;GO:0005641:nuclear envelope lumen;GO:0016021:integral component of membrane;GO:0005697:telomerase holoenzyme complex;GO:0043025:neuronal cell body;GO:0048471:perinuclear region of cytoplasm;	GO:0002039:p53 binding;GO:0050220:prostaglandin-E synthase activity;GO:0051879:Hsp90 protein binding;GO:0003720:telomerase activity;GO:0051082:unfolded protein binding;GO:0004667:prostaglandin-D synthase activity;GO:0043295:glutathione binding;GO:0019899:enzyme binding;	K15729
ENSMUSG00000020806	5293	4385	53.09	5821	66.3	5280	58.08	3368	35.23	2967	34.38	2561	30.37	4192.11	-1.12803	0.153687	-7.33979	2.13937e-13	8.20198e-12	Down	11	116598165	116627019	-	Rhbdf2	rhomboid 5 homolog 2 [Source:MGI Symbol%3BAcc:MGI:2442473]	GO:0006508:proteolysis;GO:0050709:negative regulation of protein secretion;	GO:0016021:integral component of membrane;GO:0005789:endoplasmic reticulum membrane;GO:0005886:plasma membrane;	GO:0004252:serine-type endopeptidase activity;	-
ENSMUSG00000022337	3766	255	4.34	263	4.21	204	3.15	645	9.48	599	9.75	611	10.18	407.95	1.01703	0.138654	7.33501	2.21702e-13	8.47844e-12	Ups	15	43477229	43527763	+	Emc2	ER membrane protein complex subunit 2 [Source:MGI Symbol%3BAcc:MGI:1913986]	-	GO:0072546:ER membrane protein complex;GO:0005739:mitochondrion;GO:0005634:nucleus;	-	-
ENSMUSG00000027398	1907	182444	6130.65	57873	1829.6	261629	7987.19	24432	709.29	7972	256.37	12907	424.82	100236	-3.373	0.460441	-7.32558	2.37861e-13	9.07371e-12	Down	2	129364570	129371139	-	Il1b	interleukin 1 beta [Source:MGI Symbol%3BAcc:MGI:96543]	GO:0033198:response to ATP;GO:0019221:cytokine-mediated signaling pathway;GO:0032308:positive regulation of prostaglandin secretion;GO:0050995:negative regulation of lipid catabolic process;GO:0071236:cellular response to antibiotic;GO:0046330:positive regulation of JNK cascade;GO:0071414:cellular response to methotrexate;GO:0042102:positive regulation of T cell proliferation;GO:0042346:positive …	GO:0005615:extracellular space;GO:0030141:secretory granule;	GO:0008083:growth factor activity;GO:0005149:interleukin-1 receptor binding;GO:0019904:protein domain specific binding;GO:0005125:cytokine activity;	K04519
ENSMUSG00000058325	9330	405	2.78	223	1.44	290	1.81	1276	7.57	1117	7.34	953	6.41	662.268	1.49461	0.20437	7.31326	2.60735e-13	9.92155e-12	Ups	7	134670654	135173639	+	Dock1	dedicator of cytokinesis 1 [Source:MGI Symbol%3BAcc:MGI:2429765]	GO:0006909:phagocytosis;GO:0016477:cell migration;GO:0006915:apoptotic process;GO:0007264:small GTPase mediated signal transduction;	GO:0005737:cytoplasm;GO:0016020:membrane;	GO:0005085:guanyl-nucleotide exchange factor activity;GO:0017124:SH3 domain binding;	K13708
ENSMUSG00000086515	608	122	12.86	108	10.71	84	8.04	34	3.1	14	1.41	13	1.34	67.1928	-2.53977	0.347907	-7.30012	2.87512e-13	1.09133e-11	Down	2	70503433	70509199	-	Erich2os	glutamate rich 2%2C opposite strand [Source:MGI Symbol%3BAcc:MGI:3826593]	-	-	-	-
ENSMUSG00000020275	7466	1664	14.28	1405	11.35	1896	14.78	1123	8.33	904	7.43	880	7.4	1352.14	-1.10094	0.15089	-7.29634	2.95699e-13	1.117e-11	Down	11	23736847	23770970	-	Rel	reticuloendotheliosis oncogene [Source:MGI Symbol%3BAcc:MGI:97897]	GO:1901215:negative regulation of neuron death;GO:0045084:positive regulation of interleukin-12 biosynthetic process;GO:0007249:I-kappaB kinase/NF-kappaB signaling;GO:0045893:positive regulation of transcription, DNA-templated;	GO:0005667:transcription factor complex;GO:0005737:cytoplasm;	GO:0043565:sequence-specific DNA binding;GO:0005515:protein binding;GO:0003700:sequence-specific DNA binding transcription factor activity;	K09254
ENSMUSG00000006403	4810	49	0.65	40	0.5	69	0.84	1	0.01	1	0.01	7	0.09	30.8346	-3.71692	0.509424	-7.29632	2.95735e-13	1.117e-11	Down	1	171250421	171260637	+	Adamts4	a disintegrin-like and metallopeptidase (reprolysin type) with thrombospondin type 1 motif%2C 4 [Source:MGI Symbol%3BAcc:MGI:1339949]	GO:0006508:proteolysis;	GO:0005615:extracellular space;GO:0005578:proteinaceous extracellular matrix;	GO:0002020:protease binding;GO:0004222:metalloendopeptidase activity;GO:0008270:zinc ion binding;	K07764
ENSMUSG00000020576	9515	878	5.91	1083	6.86	1171	7.16	671	3.9	639	4.12	554	3.65	858.093	-1.07678	0.147599	-7.29532	2.9795e-13	1.1226e-11	Down	12	13269133	13583811	+	Nbas	neuroblastoma amplified sequence [Source:MGI Symbol%3BAcc:MGI:1918419]	-	-	-	-
ENSMUSG00000021908	1878	199	6.79	151	4.85	115	3.57	528	15.57	532	17.37	545	18.21	323.546	1.42859	0.195935	7.29111	3.07417e-13	1.15542e-11	Ups	12	119260978	119262855	+	Ncoa4-ps	nuclear receptor coactivator 4%2C pseudogene [Source:MGI Symbol%3BAcc:MGI:3648259]	-	GO:0005739:mitochondrion;	-	K09289
ENSMUSG00000033287	2541	73	1.84	37	0.88	36	0.82	258	5.62	255	6.15	231	5.71	136.777	1.94258	0.266614	7.28613	3.18989e-13	1.19597e-11	Ups	15	78428564	78439303	+	Kctd17	potassium channel tetramerisation domain containing 17 [Source:MGI Symbol%3BAcc:MGI:1920094]	GO:0051260:protein homooligomerization;	-	GO:0042802:identical protein binding;	-
ENSMUSG00000006315	1112	315	18.15	253	13.72	254	13.3	711	35.4	691	38.11	756	42.67	471.916	1.04978	0.144141	7.28302	3.26429e-13	1.22088e-11	Ups	7	30727701	30729540	-	Tmem147	transmembrane protein 147 [Source:MGI Symbol%3BAcc:MGI:1915011]	-	GO:0016021:integral component of membrane;GO:0005783:endoplasmic reticulum;	-	-
ENSMUSG00000075701	1477	1925	83.52	1608	65.64	2816	111	907	34	838	34.79	943	40.07	1581.25	-1.54033	0.211679	-7.27671	3.42057e-13	1.27621e-11	Down	7	66079649	66089405	+	Selenos	selenoprotein S [Source:MGI Symbol%3BAcc:MGI:95994]	GO:0030433:ER-associated ubiquitin-dependent protein catabolic process;GO:0009749:response to glucose;GO:0043066:negative regulation of apoptotic process;GO:0002865:negative regulation of acute inflammatory response to antigenic stimulus;GO:0006983:ER overload response;GO:0045454:cell redox homeostasis;GO:0032720:negative regulation of tumor necrosis factor production;GO:0051771:negative regulati…	GO:0030176:integral component of endoplasmic reticulum membrane;GO:0034361:very-low-density lipoprotein particle;GO:0005881:cytoplasmic microtubule;GO:0034362:low-density lipoprotein particle;	GO:0016209:antioxidant activity;GO:0008430:selenium binding;GO:0019899:enzyme binding;	K14025
ENSMUSG00000030082	6732	5881	55.98	5452	48.82	7746	66.99	3644	29.97	3348	30.5	3216	29.98	5060.27	-1.22373	0.168217	-7.27473	3.47116e-13	1.29193e-11	Down	6	88503579	88518905	-	Sec61a1	Sec61 alpha 1 subunit (S. cerevisiae) [Source:MGI Symbol%3BAcc:MGI:1858417]	GO:0002479:antigen processing and presentation of exogenous peptide antigen via MHC class I, TAP-dependent;GO:0045047:protein targeting to ER;GO:0034341:response to interferon-gamma;GO:0015031:protein transport;GO:0055085:transmembrane transport;	GO:0030176:integral component of endoplasmic reticulum membrane;GO:0005791:rough endoplasmic reticulum;GO:0016021:integral component of membrane;GO:0005783:endoplasmic reticulum;	GO:0043022:ribosome binding;	K10956
ENSMUSG00000028743	1793	77	2.75	75	2.52	58	1.88	256	7.9	256	8.76	211	7.39	145.497	1.41888	0.195534	7.25647	3.97336e-13	1.47168e-11	Ups	4	139310744	139318426	+	Akr7a5	aldo-keto reductase family 7%2C member A5 (aflatoxin aldehyde reductase) [Source:MGI Symbol%3BAcc:MGI:107796]	GO:0044597:daunorubicin metabolic process;GO:0044598:doxorubicin metabolic process;GO:0055114:oxidation-reduction process;	GO:0005794:Golgi apparatus;GO:0005739:mitochondrion;	GO:0004032:alditol:NADP+ 1-oxidoreductase activity;GO:0019119:phenanthrene-9,10-epoxide hydrolase activity;	K15303
ENSMUSG00000107480	1469	211	9.2	64	2.63	132	5.23	21	0.79	11	0.46	19	0.81	83.1003	-3.01404	0.41545	-7.25488	4.02008e-13	1.48539e-11	Down	7	3489611	3491079	-	Gm44165	predicted gene%2C 44165 [Source:MGI Symbol%3BAcc:MGI:5690557]	-	-	-	-
ENSMUSG00000025321	11060	5904	34.21	4627	25.22	6373	33.55	797	3.99	217	1.2	314	1.78	3339.9	-3.49656	0.482899	-7.24077	4.4613e-13	1.64445e-11	Down	12	119158022	119238802	-	Itgb8	integrin beta 8 [Source:MGI Symbol%3BAcc:MGI:1338035]	-	-	-	K06591
ENSMUSG00000073557	14983	480	2.05	269	1.08	229	0.89	1687	6.23	2186	8.95	1237	5.18	933.403	1.97276	0.27248	7.24	4.48683e-13	1.64988e-11	Ups	1	134754658	134955942	-	Ppp1r12b	protein phosphatase 1%2C regulatory subunit 12B [Source:MGI Symbol%3BAcc:MGI:1916417]	-	GO:0005737:cytoplasm;GO:0015629:actin cytoskeleton;GO:0005886:plasma membrane;GO:0044464:cell part;	-	K12329
ENSMUSG00000024078	3193	142	2.85	137	2.59	134	2.44	363	6.29	397	7.62	406	7.98	249.429	1.1512	0.15911	7.23524	4.64693e-13	1.70466e-11	Ups	17	74717732	74863570	+	Ttc27	tetratricopeptide repeat domain 27 [Source:MGI Symbol%3BAcc:MGI:1921446]	-	-	-	-
ENSMUSG00000044197	6786	512	4.83	720	6.4	543	4.66	1921	15.67	2010	18.16	1476	13.65	1125.85	1.24847	0.172713	7.22859	4.88026e-13	1.78596e-11	Ups	5	139377697	139396415	+	Gpr146	G protein-coupled receptor 146 [Source:MGI Symbol%3BAcc:MGI:1933113]	GO:0007186:G-protein coupled receptor signaling pathway;	GO:0016021:integral component of membrane;GO:0005886:plasma membrane;	GO:0004930:G-protein coupled receptor activity;	K08431
ENSMUSG00000042608	4117	1879	29.25	2640	38.66	2834	40.08	1370	18.42	1289	19.2	1132	17.26	1929	-1.27631	0.17664	-7.22546	4.99415e-13	1.81894e-11	Down	4	126103957	126141029	+	Stk40	serine/threonine kinase 40 [Source:MGI Symbol%3BAcc:MGI:1921428]	GO:0006468:protein phosphorylation;	GO:0005737:cytoplasm;GO:0005634:nucleus;GO:0005730:nucleolus;	GO:0005524:ATP binding;GO:0004674:protein serine/threonine kinase activity;	K16312
ENSMUSG00000035042	960	29687	1981.63	3040	190.91	50493	3062.1	186	10.73	124	7.92	163	10.66	15615.3	-4.79821	0.664524	-7.22052	5.17886e-13	1.88174e-11	Down	11	83525778	83530518	-	Ccl5	chemokine (C-C motif) ligand 5 [Source:MGI Symbol%3BAcc:MGI:98262]	GO:0071448:cellular response to alkyl hydroperoxide;GO:0014823:response to activity;GO:0045672:positive regulation of osteoclast differentiation;GO:0009615:response to virus;GO:0071403:cellular response to high density lipoprotein particle stimulus;GO:1901215:negative regulation of neuron death;GO:0070233:negative regulation of T cell apoptotic process;GO:0032868:response to insulin;GO:0045071:ne…	GO:0005737:cytoplasm;GO:0005615:extracellular space;	GO:0043621:protein self-association;GO:0042056:chemoattractant activity;GO:0016004:phospholipase activator activity;GO:0042803:protein homodimerization activity;GO:0004435:phosphatidylinositol phospholipase C activity;GO:0031730:CCR5 chemokine receptor binding;GO:0046817:chemokine receptor antagonist activity;GO:0008201:heparin binding;GO:0004672:protein kinase activity;GO:0008009:chemokine activ…	K12499
ENSMUSG00000020092	4535	13	0.18	16	0.21	10	0.13	144	1.76	86	1.16	89	1.23	53.899	2.51223	0.348011	7.21883	5.24364e-13	1.90076e-11	Ups	10	61319656	61383530	-	Pald1	phosphatase domain containing%2C paladin 1 [Source:MGI Symbol%3BAcc:MGI:1351623]	-	GO:0005737:cytoplasm;	-	-
ENSMUSG00000042616	5254	6	0.07	10	0.11	3	0.03	127	1.34	96	1.12	57	0.68	44.3332	3.14592	0.435856	7.21778	5.28426e-13	1.91095e-11	Ups	4	126058565	126092195	+	Oscp1	organic solute carrier partner 1 [Source:MGI Symbol%3BAcc:MGI:1916308]	GO:0006810:transport;	GO:0009925:basal plasma membrane;	-	-
ENSMUSG00000011008	3288	2601	50.69	2856	52.37	2870	50.82	1157	19.48	1370	25.55	1653	31.55	2171.92	-1.29854	0.179991	-7.21445	5.41518e-13	1.95368e-11	Down	3	146149833	146195513	+	Mcoln2	mucolipin 2 [Source:MGI Symbol%3BAcc:MGI:1915529]	GO:0006811:ion transport;GO:0006810:transport;	GO:0016021:integral component of membrane;GO:0016020:membrane;	GO:0005216:ion channel activity;	K04993
ENSMUSG00000044646	4732	135	1.83	223	2.84	158	1.94	64	0.75	52	0.67	60	0.8	122.045	-1.82656	0.253984	-7.19163	6.40228e-13	2.30437e-11	Down	18	75820178	76148564	+	Zbtb7c	zinc finger and BTB domain containing 7C [Source:MGI Symbol%3BAcc:MGI:2443302]	-	GO:0005622:intracellular;	GO:0008270:zinc ion binding;GO:0003676:nucleic acid binding;	K10494
ENSMUSG00000044164	3609	39	0.69	44	0.74	23	0.37	1	0.02	1	0.02	1	0.02	20.135	-4.09979	0.57048	-7.18656	6.64421e-13	2.38583e-11	Down	13	43615710	43670945	+	Rnf182	ring finger protein 182 [Source:MGI Symbol%3BAcc:MGI:3045355]	GO:0016567:protein ubiquitination;	GO:0005737:cytoplasm;GO:0043231:intracellular membrane-bounded organelle;GO:0016021:integral component of membrane;	GO:0004842:ubiquitin-protein transferase activity;GO:0008270:zinc ion binding;	K11983
ENSMUSG00000053414	8402	113	0.86	59	0.42	71	0.49	11	0.07	3	0.02	14	0.1	49.2894	-3.08815	0.429899	-7.18344	6.79807e-13	2.43537e-11	Down	16	90386013	90499553	+	Hunk	hormonally upregulated Neu-associated kinase [Source:MGI Symbol%3BAcc:MGI:1347352]	GO:0006468:protein phosphorylation;	-	GO:0005524:ATP binding;GO:0004674:protein serine/threonine kinase activity;	K08797
ENSMUSG00000025037	4167	75	1.15	54	0.78	65	0.91	243	3.23	261	3.84	353	5.32	163.501	1.76279	0.245419	7.1828	6.82971e-13	2.44098e-11	Ups	X	16619698	16687818	+	Maoa	monoamine oxidase A [Source:MGI Symbol%3BAcc:MGI:96915]	-	-	-	K00274
ENSMUSG00000034333	5764	452	5.03	447	4.68	541	5.46	327	3.14	295	3.14	268	2.92	399.246	-1.0232	0.142491	-7.18078	6.93141e-13	2.47156e-11	Down	15	88751660	88784516	+	Zbed4	zinc finger%2C BED type containing 4 [Source:MGI Symbol%3BAcc:MGI:2682302]	-	GO:0005737:cytoplasm;GO:0005634:nucleus;	GO:0046872:metal ion binding;GO:0046983:protein dimerization activity;GO:0003677:DNA binding;	-
ENSMUSG00000058486	4652	420	5.79	518	6.71	249	3.12	1583	18.84	2078	27.39	1537	20.74	988.437	1.74569	0.243498	7.16922	7.54269e-13	2.68327e-11	Ups	6	34880426	34910876	-	Wdr91	WD repeat domain 91 [Source:MGI Symbol%3BAcc:MGI:2141558]	-	-	-	K14611
ENSMUSG00000027984	4977	63	0.81	99	1.2	28	0.33	461	5.13	516	6.36	367	4.63	233.144	2.34726	0.328004	7.1562	8.29467e-13	2.94393e-11	Ups	3	131233419	131272101	-	Hadh	hydroxyacyl-Coenzyme A dehydrogenase [Source:MGI Symbol%3BAcc:MGI:96009]	GO:0006635:fatty acid beta-oxidation;GO:0032868:response to insulin;GO:0014823:response to activity;GO:0046474:glycerophospholipid biosynthetic process;GO:0046676:negative regulation of insulin secretion;GO:0042493:response to drug;GO:0035965:cardiolipin acyl-chain remodeling;	GO:0016507:mitochondrial fatty acid beta-oxidation multienzyme complex;GO:0005743:mitochondrial inner membrane;GO:0042645:mitochondrial nucleoid;GO:0005730:nucleolus;	GO:0003857:3-hydroxyacyl-CoA dehydrogenase activity;GO:0016509:long-chain-3-hydroxyacyl-CoA dehydrogenase activity;GO:0004300:enoyl-CoA hydratase activity;GO:0070403:NAD+ binding;GO:0016508:long-chain-enoyl-CoA hydratase activity;GO:0000062:fatty-acyl-CoA binding;GO:0032403:protein complex binding;GO:0003985:acetyl-CoA C-acetyltransferase activity;	K00022
ENSMUSG00000021575	9441	192	1.3	97	0.62	85	0.52	994	5.83	539	3.5	653	4.34	389.236	2.10601	0.294602	7.14866	8.76293e-13	3.10293e-11	Ups	13	74211118	74292331	-	Ahrr	aryl-hydrocarbon receptor repressor [Source:MGI Symbol%3BAcc:MGI:1333776]	GO:0006805:xenobiotic metabolic process;GO:0033235:positive regulation of protein sumoylation;GO:0000122:negative regulation of transcription from RNA polymerase II promoter;GO:0007165:signal transduction;	GO:0005737:cytoplasm;GO:0005634:nucleus;	GO:0004871:signal transducer activity;GO:0003677:DNA binding;GO:0046983:protein dimerization activity;	K09094
ENSMUSG00000050212	1942	764	25.21	557	17.29	852	25.54	364	10.38	268	8.46	365	11.8	551.9	-1.43041	0.200169	-7.14602	8.93308e-13	3.1486e-11	Down	4	126147744	126149875	+	Eva1b	eva-1 homolog B (C. elegans) [Source:MGI Symbol%3BAcc:MGI:1922063]	-	-	-	-
ENSMUSG00000072889	8307	438	3.38	545	3.96	577	4.04	326	2.17	311	2.3	282	2.13	426.099	-1.08928	0.152737	-7.13171	9.91262e-13	3.48583e-11	Down	5	72513301	72559684	-	Nfxl1	nuclear transcription factor%2C X-box binding-like 1 [Source:MGI Symbol%3BAcc:MGI:1923646]	GO:0006355:regulation of transcription, DNA-templated;	GO:0005634:nucleus;	GO:0003700:sequence-specific DNA binding transcription factor activity;GO:0008270:zinc ion binding;GO:0046872:metal ion binding;	K15683
ENSMUSG00000026811	4815	319	4.25	156	1.95	256	3.1	948	10.9	944	12.02	1013	13.21	565.483	1.61627	0.227123	7.1163	1.10861e-12	3.88065e-11	Ups	2	32599709	32620806	+	St6galnac6	ST6 (alpha-N-acetyl-neuraminyl-2%2C3-beta-galactosyl-1%2C3)-N-acetylgalactosaminide alpha-2%2C6-sialyltransferase 6 [Source:MGI Symbol%3BAcc:MGI:1355316]	GO:0009312:oligosaccharide biosynthetic process;GO:0006677:glycosylceramide metabolic process;GO:0009988:cell-cell recognition;GO:0006486:protein glycosylation;GO:0001574:ganglioside biosynthetic process;GO:0009100:glycoprotein metabolic process;	GO:0030173:integral component of Golgi membrane;GO:0005886:plasma membrane;GO:0016021:integral component of membrane;GO:0005794:Golgi apparatus;	GO:0001665:alpha-N-acetylgalactosaminide alpha-2,6-sialyltransferase activity;GO:0008373:sialyltransferase activity;	K03376
ENSMUSG00000020696	5922	2092	22.64	2771	28.21	2494	24.52	1642	15.35	1129	11.69	1078	11.43	1934.11	-1.26092	0.177323	-7.11085	1.15332e-12	4.02792e-11	Down	11	82802449	82871210	-	Rffl	ring finger and FYVE like domain containing protein [Source:MGI Symbol%3BAcc:MGI:1914588]	GO:0006886:intracellular protein transport;GO:0006915:apoptotic process;GO:0016567:protein ubiquitination;	GO:0016023:cytoplasmic membrane-bounded vesicle;GO:0016020:membrane;	GO:0016874:ligase activity;GO:0008270:zinc ion binding;	K10871
ENSMUSG00000024781	6780	4555	43.05	3895	34.63	4298	36.91	13967	114.05	13837	125.16	20796	192.52	9600.97	1.56783	0.220668	7.10495	1.20368e-12	4.18666e-11	Ups	19	34492318	34527474	-	Lipa	lysosomal acid lipase A [Source:MGI Symbol%3BAcc:MGI:96789]	GO:0030324:lung development;GO:0006631:fatty acid metabolic process;GO:0048873:homeostasis of number of cells within a tissue;GO:0006954:inflammatory response;GO:0016042:lipid catabolic process;GO:0048771:tissue remodeling;GO:0000902:cell morphogenesis;GO:0016125:sterol metabolic process;GO:0008283:cell proliferation;GO:0001816:cytokine production;	GO:0005764:lysosome;	GO:0016298:lipase activity;GO:0004771:sterol esterase activity;	K01052
ENSMUSG00000022439	3090	92	1.91	112	2.19	65	1.22	313	5.61	391	7.76	342	6.95	204.793	1.5881	0.223522	7.10488	1.20424e-12	4.18666e-11	Ups	15	84324026	84342978	+	Parvg	parvin%2C gamma [Source:MGI Symbol%3BAcc:MGI:2158329]	GO:0007155:cell adhesion;	GO:0005856:cytoskeleton;GO:0005737:cytoplasm;GO:0030054:cell junction;GO:0005886:plasma membrane;GO:0044464:cell part;	GO:0003779:actin binding;	K06275
ENSMUSG00000003352	4010	541	8.65	336	5.05	463	6.72	157	2.17	42	0.64	86	1.35	290.725	-2.4274	0.342211	-7.09329	1.30964e-12	4.54276e-11	Down	15	98630840	98644529	+	Cacnb3	calcium channel%2C voltage-dependent%2C beta 3 subunit [Source:MGI Symbol%3BAcc:MGI:103307]	GO:0034765:regulation of ion transmembrane transport;GO:0070588:calcium ion transmembrane transport;GO:0050852:T cell receptor signaling pathway;	GO:0016324:apical plasma membrane;GO:0005891:voltage-gated calcium channel complex;	GO:0019901:protein kinase binding;GO:0008331:high voltage-gated calcium channel activity;	K04864
ENSMUSG00000006289	4933	167	2.17	152	1.86	125	1.48	459	5.15	541	6.73	389	4.95	287.269	1.28832	0.181731	7.08917	1.34915e-12	4.66923e-11	Ups	14	50906478	50924893	-	Osgep	O-sialoglycoprotein endopeptidase [Source:MGI Symbol%3BAcc:MGI:1913496]	GO:0008033:tRNA processing;	-	GO:0046872:metal ion binding;	K01409
ENSMUSG00000040717	10985	112	0.65	48	0.26	127	0.67	10	0.05	14	0.08	15	0.09	59.2716	-2.90983	0.410829	-7.08284	1.41233e-12	4.87686e-11	Down	14	27038941	27107286	+	Il17rd	interleukin 17 receptor D [Source:MGI Symbol%3BAcc:MGI:2159727]	-	GO:0016021:integral component of membrane;GO:0005794:Golgi apparatus;GO:0005886:plasma membrane;	GO:0008270:zinc ion binding;	K05167
ENSMUSG00000035840	4250	392	5.91	540	7.66	463	6.34	247	3.22	263	3.79	175	2.58	360.478	-1.3425	0.19018	-7.05913	1.67544e-12	5.77234e-11	Down	13	81657663	81672871	+	Lysmd3	LysM%2C putative peptidoglycan-binding%2C domain containing 3 [Source:MGI Symbol%3BAcc:MGI:1915906]	GO:0016998:cell wall macromolecule catabolic process;	GO:0016021:integral component of membrane;	-	-
ENSMUSG00000041707	1604	71	2.84	25	0.94	33	1.2	272	9.39	275	10.51	264	10.33	143.654	2.20371	0.312337	7.05557	1.71897e-12	5.90899e-11	Ups	14	32785963	32817984	+	Tmem273	transmembrane protein 273 [Source:MGI Symbol%3BAcc:MGI:1916319]	-	-	-	-
ENSMUSG00000087141	7140	174	1.56	164	1.38	248	2.02	89	0.69	72	0.62	66	0.58	142.601	-1.66254	0.235712	-7.05325	1.74788e-12	5.99492e-11	Down	16	45959263	46010218	-	Plcxd2	phosphatidylinositol-specific phospholipase C%2C X domain containing 2 [Source:MGI Symbol%3BAcc:MGI:3647874]	GO:0006629:lipid metabolic process;	-	GO:0008081:phosphoric diester hydrolase activity;	-
ENSMUSG00000022091	3630	542	9.57	306	5.08	289	4.64	1672	25.5	2411	40.73	1374	23.76	1015.63	1.86151	0.264286	7.04353	1.87426e-12	6.41398e-11	Ups	14	70180468	70211989	-	Sorbs3	sorbin and SH3 domain containing 3 [Source:MGI Symbol%3BAcc:MGI:700013]	GO:0000122:negative regulation of transcription from RNA polymerase II promoter;GO:0031589:cell-substrate adhesion;GO:0051496:positive regulation of stress fiber assembly;GO:0043410:positive regulation of MAPK cascade;	GO:0005925:focal adhesion;GO:0005737:cytoplasm;GO:0005856:cytoskeleton;GO:0005634:nucleus;	GO:0017166:vinculin binding;GO:0008134:transcription factor binding;	-
ENSMUSG00000020629	1886	155	5.27	116	3.71	73	2.25	465	13.65	471	15.32	464	15.44	270.617	1.64756	0.233981	7.04142	1.90284e-12	6.49725e-11	Ups	12	28675231	28682175	+	Adi1	acireductone dioxygenase 1 [Source:MGI Symbol%3BAcc:MGI:2144929]	GO:0019509:L-methionine biosynthetic process from methylthioadenosine;GO:0055114:oxidation-reduction process;	GO:0005730:nucleolus;GO:0005794:Golgi apparatus;GO:0005886:plasma membrane;GO:0005737:cytoplasm;GO:0005634:nucleus;	GO:0010309:acireductone dioxygenase [iron(II)-requiring] activity;GO:0046872:metal ion binding;	K08967
ENSMUSG00000056708	3276	2122	41.51	2705	49.78	2662	47.31	1488	25.15	1353	25.33	1588	30.43	2050.01	-1.07889	0.153312	-7.03719	1.9616e-12	6.683e-11	Down	1	155096361	155099636	-	Ier5	immediate early response 5 [Source:MGI Symbol%3BAcc:MGI:1337072]	-	-	-	-
ENSMUSG00000008496	8243	871	6.77	1247	9.12	956	6.75	563	3.78	622	4.63	499	3.8	820.669	-1.18765	0.168828	-7.03467	1.99737e-12	6.78972e-11	Down	7	25087344	25179726	-	Pou2f2	POU domain%2C class 2%2C transcription factor 2 [Source:MGI Symbol%3BAcc:MGI:101897]	GO:0002335:mature B cell differentiation;GO:0002380:immunoglobulin secretion involved in immune response;GO:0048469:cell maturation;GO:0045893:positive regulation of transcription, DNA-templated;	GO:0005634:nucleus;GO:0005737:cytoplasm;	GO:0043565:sequence-specific DNA binding;GO:0003700:sequence-specific DNA binding transcription factor activity;GO:0019904:protein domain specific binding;	K09364
ENSMUSG00000029552	6835	2233	20.94	1558	13.74	2497	21.27	1036	8.39	490	4.4	704	6.46	1497.56	-1.78308	0.253563	-7.03209	2.0346e-12	6.90095e-11	Down	6	17065149	17105828	+	Tes	testis derived transcript [Source:MGI Symbol%3BAcc:MGI:105081]	GO:0008285:negative regulation of cell proliferation;	GO:0005737:cytoplasm;GO:0043234:protein complex;GO:0005886:plasma membrane;GO:0005925:focal adhesion;GO:0030054:cell junction;	GO:0008270:zinc ion binding;	-
ENSMUSG00000045092	3046	657	13.82	421	8.33	402	7.68	2445	44.44	1839	37.02	1421	29.28	1109.31	1.56184	0.222262	7.02702	2.10996e-12	7.12496e-11	Ups	3	115710433	115715072	-	S1pr1	sphingosine-1-phosphate receptor 1 [Source:MGI Symbol%3BAcc:MGI:1096355]	GO:0007420:brain development;GO:0045944:positive regulation of transcription from RNA polymerase II promoter;GO:0030155:regulation of cell adhesion;GO:0003376:sphingosine-1-phosphate signaling pathway;GO:0051482:positive regulation of cytosolic calcium ion concentration involved in phospholipase C-activating G-protein coupled signaling pathway;GO:0030335:positive regulation of cell migration;GO:0…	GO:0016021:integral component of membrane;GO:0009897:external side of plasma membrane;	GO:0046625:sphingolipid binding;GO:0038036:sphingosine-1-phosphate receptor activity;	K04288
ENSMUSG00000061589	8705	1644	12.1	1963	13.6	1480	9.9	1200	7.63	1065	7.5	912	6.58	1413.43	-1.00853	0.144008	-7.00333	2.49952e-12	8.42186e-11	Down	10	80755206	80795461	+	Dot1l	DOT1-like%2C histone H3 methyltransferase (S. cerevisiae) [Source:MGI Symbol%3BAcc:MGI:2143886]	GO:2000677:regulation of transcription regulatory region DNA binding;GO:0034968:histone lysine methylation;GO:0018022:peptidyl-lysine methylation;GO:0046425:regulation of JAK-STAT cascade;GO:0016571:histone methylation;	-	GO:0018024:histone-lysine N-methyltransferase activity;GO:0008134:transcription factor binding;GO:0042054:histone methyltransferase activity;	K11427
ENSMUSG00000022661	3321	137	2.64	298	5.41	85	1.49	32	0.53	18	0.33	23	0.43	107.345	-2.87905	0.41134	-6.9992	2.57426e-12	8.65462e-11	Down	16	45382135	45409053	-	Cd200	CD200 antigen [Source:MGI Symbol%3BAcc:MGI:1196990]	-	GO:0005886:plasma membrane;GO:0016021:integral component of membrane;	GO:0005515:protein binding;	K06556
ENSMUSG00000052776	1885	2156	73.29	7662	245.05	4307	133.02	1258	36.95	935	30.42	872	29.04	3083.14	-2.39376	0.342431	-6.99051	2.73897e-12	9.16806e-11	Down	5	120896256	120907521	-	Oas1a	2'-5' oligoadenylate synthetase 1A [Source:MGI Symbol%3BAcc:MGI:2180860]	GO:0051259:protein oligomerization;GO:0006164:purine nucleotide biosynthetic process;GO:0035457:cellular response to interferon-alpha;GO:0060700:regulation of ribonuclease activity;GO:0045071:negative regulation of viral genome replication;GO:0051607:defense response to virus;	GO:0005737:cytoplasm;GO:0005634:nucleus;	GO:0008270:zinc ion binding;GO:0003725:double-stranded RNA binding;GO:0001730:2'-5'-oligoadenylate synthetase activity;GO:0005515:protein binding;	K14216
ENSMUSG00000008393	2858	1418	31.79	2566	54.13	2405	48.99	936	18.13	897	19.25	912	20.03	1596.7	-1.51899	0.217457	-6.98523	2.8438e-12	9.49818e-11	Down	16	8658580	8672155	-	Carhsp1	calcium regulated heat stable protein 1 [Source:MGI Symbol%3BAcc:MGI:1196368]	GO:0006355:regulation of transcription, DNA-templated;GO:0043488:regulation of mRNA stability;	GO:0005829:cytosol;GO:0000177:cytoplasmic exosome (RNase complex);GO:0043186:P granule;	GO:0003730:mRNA 3'-UTR binding;GO:0003677:DNA binding;GO:0005515:protein binding;	-
ENSMUSG00000028164	6971	305	2.8	328	2.84	134	1.12	1320	10.48	1342	11.81	1057	9.52	689.718	1.87148	0.267999	6.98316	2.88617e-12	9.61869e-11	Ups	3	135485611	135571404	+	Manba	mannosidase%2C beta A%2C lysosomal [Source:MGI Symbol%3BAcc:MGI:88175]	GO:0005975:carbohydrate metabolic process;GO:0006516:glycoprotein catabolic process;	GO:0005764:lysosome;	GO:0004567:beta-mannosidase activity;GO:0005537:mannose binding;	K01192
ENSMUSG00000031824	6626	382	3.69	660	6.01	306	2.69	2058	17.2	2065	19.11	1697	16.08	1107.63	1.71869	0.246136	6.98268	2.89602e-12	9.63053e-11	Ups	8	120114152	120165306	+	6430548M08Rik	RIKEN cDNA 6430548M08 gene [Source:MGI Symbol%3BAcc:MGI:2443793]	-	-	-	-
ENSMUSG00000051832	2816	7	0.16	4	0.09	5	0.1	55	1.08	73	1.59	69	1.54	32.1929	2.95513	0.423547	6.97711	3.01319e-12	9.99844e-11	Ups	11	83582056	83623693	+	E230016K23Rik	RIKEN cDNA E230016K23 gene [Source:MGI Symbol%3BAcc:MGI:3041204]	-	-	-	-
ENSMUSG00000074805	2980	157	3.38	61	1.23	176	3.44	27	0.5	9	0.19	10	0.21	80.0518	-3.0781	0.441274	-6.97548	3.04832e-12	1.00931e-10	Down	2	129369897	129375748	+	Il1bos	interleukin 1 beta%2C opposite strand [Source:MGI Symbol%3BAcc:MGI:3650458]	-	-	-	-
ENSMUSG00000037936	8500	894	6.74	928	6.58	674	4.62	2236	14.56	2201	15.88	1932	14.27	1402.48	1.00521	0.144316	6.96537	3.27538e-12	1.07982e-10	Ups	5	125277087	125341094	-	Scarb1	scavenger receptor class B%2C member 1 [Source:MGI Symbol%3BAcc:MGI:893578]	GO:0006707:cholesterol catabolic process;GO:0010886:positive regulation of cholesterol storage;GO:0070508:cholesterol import;GO:0051000:positive regulation of nitric-oxide synthase activity;GO:0033344:cholesterol efflux;GO:0007155:cell adhesion;GO:0010899:regulation of phosphatidylcholine catabolic process;GO:0001935:endothelial cell proliferation;GO:0034383:low-density lipoprotein particle clear…	GO:0031528:microvillus membrane;GO:0005737:cytoplasm;GO:0009986:cell surface;GO:0005901:caveola;GO:0005887:integral component of plasma membrane;	GO:0001786:phosphatidylserine binding;GO:0001875:lipopolysaccharide receptor activity;GO:0030169:low-density lipoprotein particle binding;GO:0001530:lipopolysaccharide binding;GO:0070506:high-density lipoprotein particle receptor activity;GO:0034186:apolipoprotein A-I binding;GO:0005319:lipid transporter activity;GO:0042803:protein homodimerization activity;GO:0008035:high-density lipoprotein par…	K13885
ENSMUSG00000111942	6092	77	0.81	81	0.8	64	0.61	319	2.9	316	3.18	205	2.11	164.511	1.53881	0.22114	6.95854	3.43817e-12	1.12951e-10	Ups	12	10152142	10158233	+	Gm5182	predicted gene 5182 [Source:MGI Symbol%3BAcc:MGI:3649174]	-	-	-	K11262
ENSMUSG00000097418	1433	1088	48.65	828	34.83	1132	45.99	179	6.92	44	1.88	89	3.9	612.792	-3.21006	0.461319	-6.95843	3.44088e-12	1.12951e-10	Down	16	84703167	84715245	+	Mir155hg	Mir155 host gene (non-protein coding) [Source:MGI Symbol%3BAcc:MGI:5477161]	-	-	-	-
ENSMUSG00000032890	7972	512	4.12	611	4.62	463	3.38	368	2.56	303	2.33	280	2.2	434.833	-1.06511	0.153139	-6.95523	3.51995e-12	1.15299e-10	Down	4	120854816	120896579	+	Rims3	regulating synaptic membrane exocytosis 3 [Source:MGI Symbol%3BAcc:MGI:2443331]	GO:2000300:regulation of synaptic vesicle exocytosis;GO:0017156:calcium ion-dependent exocytosis;GO:0042391:regulation of membrane potential;	GO:0030054:cell junction;GO:0045202:synapse;	GO:0044325:ion channel binding;	K15298
ENSMUSG00000021123	2967	84	1.81	69	1.4	54	1.06	20	0.37	12	0.25	11	0.23	44.7377	-2.43748	0.35078	-6.94874	3.6855e-12	1.20464e-10	Down	12	79208914	79222665	+	Rdh12	retinol dehydrogenase 12 [Source:MGI Symbol%3BAcc:MGI:1925224]	GO:0050896:response to stimulus;GO:0042572:retinol metabolic process;GO:0007601:visual perception;GO:0055114:oxidation-reduction process;	GO:0005622:intracellular;	GO:0004745:retinol dehydrogenase activity;GO:0000166:nucleotide binding;	K11153
ENSMUSG00000022237	8761	2404	17.58	2315	15.93	3531	23.46	1560	9.86	1085	7.59	1227	8.79	2107.36	-1.40543	0.202736	-6.93229	4.14089e-12	1.34773e-10	Down	15	31291478	31367726	-	Ankrd33b	ankyrin repeat domain 33B [Source:MGI Symbol%3BAcc:MGI:1917904]	-	-	GO:0003677:DNA binding;	-
ENSMUSG00000020638	4163	944	14.53	10061	145.7	3233	45.21	72	0.96	81	1.19	57	0.86	2685.37	-4.43098	0.640224	-6.92099	4.48501e-12	1.45354e-10	Down	12	26469204	26479837	+	Cmpk2	cytidine monophosphate (UMP-CMP) kinase 2%2C mitochondrial [Source:MGI Symbol%3BAcc:MGI:99830]	GO:0006233:dTDP biosynthetic process;GO:0046939:nucleotide phosphorylation;GO:0006227:dUDP biosynthetic process;GO:0071222:cellular response to lipopolysaccharide;	GO:0005739:mitochondrion;	GO:0004127:cytidylate kinase activity;GO:0005524:ATP binding;GO:0004798:thymidylate kinase activity;GO:0033862:UMP kinase activity;	K13809
ENSMUSG00000053641	16643	900	3.47	737	2.67	774	2.71	3065	10.2	2293	8.45	1821	6.87	1498.81	1.209	0.174742	6.91879	4.55522e-12	1.47317e-10	Ups	9	64811340	64919667	+	Dennd4a	DENN/MADD domain containing 4A [Source:MGI Symbol%3BAcc:MGI:2142979]	-	-	GO:0017112:Rab guanyl-nucleotide exchange factor activity;	K09228
ENSMUSG00000048832	2707	1527	36.15	1663	37.04	1879	40.41	1167	23.87	872	19.75	1063	24.65	1401.48	-1.0352	0.14987	-6.90736	4.93743e-12	1.59341e-10	Down	19	10688735	10714627	+	Vps37c	vacuolar protein sorting 37C [Source:MGI Symbol%3BAcc:MGI:2147661]	GO:0015031:protein transport;	GO:0016020:membrane;GO:0005768:endosome;GO:0005634:nucleus;	-	K12185
ENSMUSG00000031443	1859	1281	44.16	393	12.75	787	24.65	5757	171.45	5832	192.39	4194	141.6	2776.66	2.21764	0.321297	6.90216	5.12193e-12	1.64609e-10	Ups	8	13026034	13035809	+	F7	coagulation factor VII [Source:MGI Symbol%3BAcc:MGI:109325]	GO:0010641:positive regulation of platelet-derived growth factor receptor signaling pathway;GO:0050927:positive regulation of positive chemotaxis;GO:0032571:response to vitamin K;GO:0031100:organ regeneration;GO:0002690:positive regulation of leukocyte chemotaxis;GO:0043627:response to estrogen;GO:0060416:response to growth hormone;GO:0030194:positive regulation of blood coagulation;GO:0006508:pr…	GO:0031982:vesicle;GO:0005615:extracellular space;	GO:0005102:receptor binding;GO:0004252:serine-type endopeptidase activity;GO:0005509:calcium ion binding;GO:0001948:glycoprotein binding;	K01320
ENSMUSG00000020053	9904	490	3.17	782	4.76	476	2.8	1844	10.31	2780	17.21	2374	15.05	1363.8	1.62742	0.235785	6.90215	5.12217e-12	1.64609e-10	Ups	10	87858265	87937042	+	Igf1	insulin-like growth factor 1 [Source:MGI Symbol%3BAcc:MGI:96432]	GO:0048146:positive regulation of fibroblast proliferation;GO:0014904:myotube cell development;GO:0035264:multicellular organism growth;GO:0021940:positive regulation of cerebellar granule cell precursor proliferation;GO:0060509:Type I pneumocyte differentiation;GO:0060766:negative regulation of androgen receptor signaling pathway;GO:0045821:positive regulation of glycolytic process;GO:0051924:re…	GO:0005614:interstitial matrix;GO:0005615:extracellular space;GO:0016942:insulin-like growth factor binding protein complex;GO:0031093:platelet alpha granule lumen;	GO:0008083:growth factor activity;GO:0043539:protein serine/threonine kinase activator activity;GO:0005158:insulin receptor binding;GO:0005179:hormone activity;GO:0005159:insulin-like growth factor receptor binding;GO:0005178:integrin binding;GO:0005496:steroid binding;	K05459
ENSMUSG00000020827	6286	1062	10.83	1238	11.87	818	7.58	2845	25.06	3396	33.13	3007	30.03	1947.47	1.21872	0.176674	6.89816	5.26818e-12	1.68946e-10	Ups	11	70562881	70614483	+	Mink1	misshapen-like kinase 1 (zebrafish) [Source:MGI Symbol%3BAcc:MGI:1355329]	GO:0001952:regulation of cell-matrix adhesion;GO:0022407:regulation of cell-cell adhesion;GO:0030334:regulation of cell migration;GO:0048813:dendrite morphogenesis;GO:0045060:negative thymic T cell selection;GO:0046777:protein autophosphorylation;GO:2000311:regulation of alpha-amino-3-hydroxy-5-methyl-4-isoxazole propionate selective glutamate receptor activity;GO:0007268:synaptic transmission;GO…	GO:0005794:Golgi apparatus;GO:0045211:postsynaptic membrane;GO:0030424:axon;GO:0014069:postsynaptic density;GO:0030054:cell junction;GO:0005886:plasma membrane;GO:0042995:cell projection;	GO:0004674:protein serine/threonine kinase activity;GO:0005524:ATP binding;GO:0005515:protein binding;	K04413
ENSMUSG00000025227	2804	168	3.84	229	4.92	165	3.43	519	10.25	576	12.6	544	12.18	346.918	1.19353	0.173179	6.89192	5.50441e-12	1.76153e-10	Ups	19	46341121	46375252	+	Mfsd13a	major facilitator superfamily domain containing 13a [Source:MGI Symbol%3BAcc:MGI:1922396]	-	GO:0016021:integral component of membrane;	-	K09228
ENSMUSG00000030731	3118	8	0.16	6	0.12	3	0.06	74	1.31	72	1.42	52	1.05	32.2317	2.88234	0.419285	6.8744	6.22493e-12	1.98795e-10	Ups	7	44384102	44400187	+	Syt3	synaptotagmin III [Source:MGI Symbol%3BAcc:MGI:99665]	GO:0031340:positive regulation of vesicle fusion;	GO:0030054:cell junction;GO:0016021:integral component of membrane;GO:0008021:synaptic vesicle;GO:0016020:membrane;GO:0005768:endosome;	GO:0046872:metal ion binding;GO:0005544:calcium-dependent phospholipid binding;GO:0030276:clathrin binding;GO:0005215:transporter activity;GO:0046982:protein heterodimerization activity;GO:0019905:syntaxin binding;GO:0001786:phosphatidylserine binding;GO:0042803:protein homodimerization activity;	-
ENSMUSG00000030946	2416	41	1.09	35	0.87	27	0.65	141	3.23	192	4.87	151	3.92	90.7533	1.83231	0.267151	6.85872	6.94818e-12	2.2097e-10	Ups	7	132610638	132706420	+	Lhpp	phospholysine phosphohistidine inorganic pyrophosphate phosphatase [Source:MGI Symbol%3BAcc:MGI:1923679]	GO:0006470:protein dephosphorylation;GO:0006796:phosphate-containing compound metabolic process;	GO:0005730:nucleolus;GO:0005829:cytosol;GO:0005634:nucleus;	GO:0000287:magnesium ion binding;GO:0008969:phosphohistidine phosphatase activity;GO:0004427:inorganic diphosphatase activity;GO:0042803:protein homodimerization activity;GO:0046872:metal ion binding;	K11725
ENSMUSG00000017428	6383	2952	29.64	2519	23.79	3268	29.81	2048	17.76	1570	15.08	1764	17.35	2419.86	-1.02693	0.149764	-6.85703	7.03091e-12	2.23136e-10	Down	11	80428615	80473248	+	Psmd11	proteasome (prosome%2C macropain) 26S subunit%2C non-ATPase%2C 11 [Source:MGI Symbol%3BAcc:MGI:1916327]	GO:0000209:protein polyubiquitination;GO:0006521:regulation of cellular amino acid metabolic process;GO:0051437:positive regulation of ubiquitin-protein ligase activity involved in regulation of mitotic cell cycle transition;GO:0042981:regulation of apoptotic process;GO:0010467:gene expression;GO:0016032:viral process;GO:0051436:negative regulation of ubiquitin-protein ligase activity involved in…	GO:0005654:nucleoplasm;GO:0022624:proteasome accessory complex;GO:0005829:cytosol;GO:0005634:nucleus;	-	K03036
ENSMUSG00000023106	6094	4807	50.55	1976	19.55	5855	55.93	1315	11.95	1003	10.09	1047	10.78	2850.18	-2.13771	0.312176	-6.84778	7.50064e-12	2.3706e-10	Down	5	123907175	123928835	+	Denr	density-regulated protein [Source:MGI Symbol%3BAcc:MGI:1915434]	GO:0006413:translational initiation;	-	GO:0003743:translation initiation factor activity;	K09228;K02981
ENSMUSG00000006641	3991	75	1.2	72	1.09	38	0.55	256	3.55	276	4.24	245	3.85	149.048	1.68448	0.246731	6.82722	8.65766e-12	2.72502e-10	Ups	5	31036036	31048924	-	Slc5a6	solute carrier family 5 (sodium-dependent vitamin transporter)%2C member 6 [Source:MGI Symbol%3BAcc:MGI:2660847]	GO:0006814:sodium ion transport;GO:0015887:pantothenate transmembrane transport;GO:0015878:biotin transport;	GO:0016021:integral component of membrane;GO:0031526:brush border membrane;GO:0012506:vesicle membrane;	GO:0008523:sodium-dependent multivitamin transmembrane transporter activity;	K14386
ENSMUSG00000020363	5591	95	1.09	89	0.96	129	1.34	25	0.25	28	0.31	37	0.42	71.7316	-2.03105	0.297601	-6.82477	8.8067e-12	2.76624e-10	Down	11	49794178	49838613	+	Gfpt2	glutamine fructose-6-phosphate transaminase 2 [Source:MGI Symbol%3BAcc:MGI:1338883]	GO:0018279:protein N-linked glycosylation via asparagine;GO:0006541:glutamine metabolic process;GO:0043687:post-translational protein modification;GO:0006048:UDP-N-acetylglucosamine biosynthetic process;GO:0006002:fructose 6-phosphate metabolic process;GO:0016051:carbohydrate biosynthetic process;GO:0006112:energy reserve metabolic process;GO:0006488:dolichol-linked oligosaccharide biosynthetic p…	GO:0005829:cytosol;GO:0005737:cytoplasm;	GO:0004360:glutamine-fructose-6-phosphate transaminase (isomerizing) activity;GO:0030246:carbohydrate binding;	K00820
ENSMUSG00000064373	2842	507	11.43	592	12.56	428	8.77	1716	33.43	2662	57.44	1456	32.16	1144.78	1.55727	0.228443	6.81686	9.30504e-12	2.91679e-10	Ups	15	3268547	3280508	+	Selenop	selenoprotein P [Source:MGI Symbol%3BAcc:MGI:894288]	GO:0007420:brain development;GO:0019953:sexual reproduction;GO:0007626:locomotory behavior;GO:0040007:growth;GO:0001887:selenium compound metabolic process;GO:0009791:post-embryonic development;	GO:0005615:extracellular space;	GO:0008430:selenium binding;	-
ENSMUSG00000107792	594	2	0.22	0	0	0	0	68	6.34	38	3.92	33	3.49	20.6069	4.04985	0.594631	6.8107	9.71233e-12	3.03203e-10	Ups	6	129418179	129418772	+	Gm43914	predicted gene%2C 43914 [Source:MGI Symbol%3BAcc:MGI:5690306]	-	-	-	-
ENSMUSG00000000320	4085	171	2.68	83	1.22	196	2.79	16	0.22	21	0.32	38	0.58	95.0854	-2.66344	0.391392	-6.80506	1.0101e-11	3.14695e-10	Down	11	70241457	70255353	-	Alox12	arachidonate 12-lipoxygenase [Source:MGI Symbol%3BAcc:MGI:87998]	GO:0030307:positive regulation of cell growth;GO:0045603:positive regulation of endothelial cell differentiation;GO:0010628:positive regulation of gene expression;GO:0043066:negative regulation of apoptotic process;GO:0048661:positive regulation of smooth muscle cell proliferation;GO:0043065:positive regulation of apoptotic process;GO:0019395:fatty acid oxidation;GO:0045785:positive regulation of…	GO:0005829:cytosol;GO:0042383:sarcolemma;	GO:0004052:arachidonate 12-lipoxygenase activity;GO:0005506:iron ion binding;GO:0016165:linoleate 13S-lipoxygenase activity;	K00458
ENSMUSG00000035158	6196	984	10.18	1162	11.31	857	8.05	2938	26.25	2290	22.67	2765	28.01	1737.24	1.06384	0.156439	6.80033	1.04377e-11	3.24525e-10	Ups	6	97807052	98021349	+	Mitf	melanogenesis associated transcription factor [Source:MGI Symbol%3BAcc:MGI:104554]	GO:0045670:regulation of osteoclast differentiation;GO:0042127:regulation of cell proliferation;GO:0043066:negative regulation of apoptotic process;GO:0016055:Wnt signaling pathway;GO:0043010:camera-type eye development;GO:0006461:protein complex assembly;GO:0046849:bone remodeling;GO:0045165:cell fate commitment;GO:0030318:melanocyte differentiation;GO:0045944:positive regulation of transcriptio…	GO:0030141:secretory granule;GO:0005578:proteinaceous extracellular matrix;GO:0043234:protein complex;GO:0005634:nucleus;	GO:0001077:RNA polymerase II core promoter proximal region sequence-specific DNA binding transcription factor activity involved in positive regulation of transcription;GO:0046983:protein dimerization activity;GO:0003705:RNA polymerase II distal enhancer sequence-specific DNA binding transcription factor activity;GO:0043565:sequence-specific DNA binding;GO:0003682:chromatin binding;GO:0003677:DNA …	K09455
ENSMUSG00000059824	2993	32	0.69	64	1.29	14	0.27	284	5.25	371	7.6	274	5.75	157.656	2.54165	0.37395	6.79677	1.06988e-11	3.3169e-10	Ups	7	45705088	45710203	+	Dbp	D site albumin promoter binding protein [Source:MGI Symbol%3BAcc:MGI:94866]	GO:0045944:positive regulation of transcription from RNA polymerase II promoter;GO:0001889:liver development;GO:0007623:circadian rhythm;GO:0042359:vitamin D metabolic process;GO:0051180:vitamin transport;GO:0006355:regulation of transcription, DNA-templated;	GO:0005829:cytosol;GO:0030424:axon;GO:0005615:extracellular space;GO:0048471:perinuclear region of cytoplasm;GO:0005634:nucleus;	GO:0001077:RNA polymerase II core promoter proximal region sequence-specific DNA binding transcription factor activity involved in positive regulation of transcription;GO:0051183:vitamin transporter activity;GO:0005499:vitamin D binding;GO:0000977:RNA polymerase II regulatory region sequence-specific DNA binding;GO:0003779:actin binding;GO:0003700:sequence-specific DNA binding transcription facto…	K09056
ENSMUSG00000056031	4057	53	0.84	19	0.28	91	1.31	2	0.03	0	0	3	0.05	31.1829	-3.99727	0.588128	-6.7966	1.07116e-11	3.3169e-10	Down	9	85820241	85844323	-	9330154J02Rik	RIKEN cDNA 9330154J02 gene [Source:MGI Symbol%3BAcc:MGI:3045244]	-	-	-	-
ENSMUSG00000025492	678	16904	1597.67	43916	3905.02	24605	2112.77	8927	728.94	7429	671.96	6171	571.28	19221.1	-2.14988	0.316376	-6.79532	1.08074e-11	3.3398e-10	Down	7	141009586	141010770	-	Ifitm3	interferon induced transmembrane protein 3 [Source:MGI Symbol%3BAcc:MGI:1913391]	GO:0060337:type I interferon signaling pathway;GO:0008285:negative regulation of cell proliferation;GO:0046597:negative regulation of viral entry into host cell;GO:0051607:defense response to virus;	GO:0005765:lysosomal membrane;GO:0016021:integral component of membrane;GO:0031902:late endosome membrane;GO:0016023:cytoplasmic membrane-bounded vesicle;GO:0005783:endoplasmic reticulum;GO:0005886:plasma membrane;	-	K06566
ENSMUSG00000037032	4408	5	0.07	8	0.11	9	0.12	82	1.03	65	0.9	59	0.84	34.3418	2.64319	0.389028	6.79434	1.08808e-11	3.35571e-10	Ups	7	105558483	105581653	-	Apbb1	amyloid beta (A4) precursor protein-binding%2C family B%2C member 1 [Source:MGI Symbol%3BAcc:MGI:107765]	GO:0043065:positive regulation of apoptotic process;GO:0045665:negative regulation of neuron differentiation;GO:0030048:actin filament-based movement;GO:0007411:axon guidance;GO:0045739:positive regulation of DNA repair;GO:0050760:negative regulation of thymidylate synthase biosynthetic process;GO:0008542:visual learning;GO:0045944:positive regulation of transcription from RNA polymerase II promo…	GO:0030426:growth cone;GO:0043234:protein complex;GO:0030027:lamellipodium;GO:0042734:presynaptic membrane;GO:0005886:plasma membrane;GO:0048471:perinuclear region of cytoplasm;GO:0045211:postsynaptic membrane;GO:0005634:nucleus;GO:0043197:dendritic spine;GO:0016607:nuclear speck;GO:0005737:cytoplasm;GO:0045202:synapse;	GO:0008134:transcription factor binding;GO:0001540:beta-amyloid binding;GO:0070064:proline-rich region binding;GO:0032403:protein complex binding;GO:0042393:histone binding;GO:0003682:chromatin binding;GO:0035035:histone acetyltransferase binding;	K04529
ENSMUSG00000040663	3806	573	9.65	716	11.34	683	10.45	430	6.25	253	4.08	323	5.33	514.928	-1.29079	0.190035	-6.79235	1.10323e-11	3.39561e-10	Down	19	4214238	4223490	+	Clcf1	cardiotrophin-like cytokine factor 1 [Source:MGI Symbol%3BAcc:MGI:1930088]	GO:0002830:positive regulation of type 2 immune response;GO:0048295:positive regulation of isotype switching to IgE isotypes;GO:2000672:negative regulation of motor neuron apoptotic process;GO:0030890:positive regulation of B cell proliferation;GO:0050727:regulation of inflammatory response;GO:0002639:positive regulation of immunoglobulin production;GO:0030183:B cell differentiation;GO:0007166:ce…	GO:0097058:CRLF-CLCF1 complex;GO:0005622:intracellular;GO:0097059:CNTFR-CLCF1 complex;	GO:0005125:cytokine activity;GO:0005127:ciliary neurotrophic factor receptor binding;GO:0046982:protein heterodimerization activity;	K05421
ENSMUSG00000017002	1180	100046	5433.07	107443	5489.42	103323	5097.7	66829	3135.43	43913	2282.2	45860	2439.37	80813.3	-1.30919	0.193153	-6.77796	1.21883e-11	3.73637e-10	Down	2	164354070	164389095	-	Slpi	secretory leukocyte peptidase inhibitor [Source:MGI Symbol%3BAcc:MGI:109297]	GO:0010466:negative regulation of peptidase activity;GO:0045071:negative regulation of viral genome replication;GO:0032091:negative regulation of protein binding;GO:0006508:proteolysis;	GO:0005576:extracellular region;	GO:0008233:peptidase activity;GO:0004867:serine-type endopeptidase inhibitor activity;GO:0019899:enzyme binding;	-
ENSMUSG00000044811	1275	566	28.45	423	20	554	25.3	1373	59.62	1738	83.6	1314	64.69	940.725	1.1684	0.172423	6.77636	1.23241e-11	3.77043e-10	Ups	11	114996721	115001880	-	Cd300c2	CD300C molecule 2 [Source:MGI Symbol%3BAcc:MGI:2153249]	GO:0050715:positive regulation of cytokine secretion;	GO:0005886:plasma membrane;GO:0016021:integral component of membrane;	GO:0005515:protein binding;	K06719
ENSMUSG00000023262	2966	99	2.14	79	1.61	87	1.71	259	4.83	272	5.62	251	5.31	164.756	1.20741	0.178213	6.77512	1.24307e-11	3.79546e-10	Ups	9	106432981	106438319	-	Acy1	aminoacylase 1 [Source:MGI Symbol%3BAcc:MGI:87913]	GO:0006520:cellular amino acid metabolic process;GO:0006508:proteolysis;GO:0030163:protein catabolic process;	GO:0005737:cytoplasm;GO:0005829:cytosol;	GO:0046872:metal ion binding;GO:0004046:aminoacylase activity;GO:0008237:metallopeptidase activity;	K14677
ENSMUSG00000037710	1084	142	8.39	154	8.56	130	6.98	380	19.41	351	19.86	382	22.12	243.638	1.0392	0.15349	6.77047	1.28366e-11	3.91159e-10	Ups	10	71330480	71344954	-	Cisd1	CDGSH iron sulfur domain 1 [Source:MGI Symbol%3BAcc:MGI:1261855]	GO:0043457:regulation of cellular respiration;	GO:0016021:integral component of membrane;GO:0005741:mitochondrial outer membrane;	GO:0046872:metal ion binding;GO:0051537:2 iron, 2 sulfur cluster binding;	-
ENSMUSG00000024621	5774	17159	190.43	15737	164.31	11896	119.95	48361	463.69	50248	533.68	40427	439.46	28803.8	1.27545	0.188434	6.76869	1.29957e-11	3.94434e-10	Ups	18	61100598	61132149	+	Csf1r	colony stimulating factor 1 receptor [Source:MGI Symbol%3BAcc:MGI:1339758]	GO:0006954:inflammatory response;GO:0008284:positive regulation of cell proliferation;GO:0090197:positive regulation of chemokine secretion;GO:0070374:positive regulation of ERK1 and ERK2 cascade;GO:0007169:transmembrane receptor protein tyrosine kinase signaling pathway;GO:0038145:macrophage colony-stimulating factor signaling pathway;GO:0045217:cell-cell junction maintenance;GO:0045124:regulati…	GO:0009986:cell surface;GO:0005886:plasma membrane;GO:0043235:receptor complex;GO:0016021:integral component of membrane;	GO:0042803:protein homodimerization activity;GO:0005011:macrophage colony-stimulating factor receptor activity;GO:0019955:cytokine binding;GO:0005524:ATP binding;	K05090
ENSMUSG00000027423	4177	1281	19.65	1655	23.89	1093	15.23	3827	50.72	3728	54.73	3569	53.63	2390.44	1.11526	0.164791	6.76776	1.30789e-11	3.96173e-10	Ups	2	144250123	144270906	-	Snx5	sorting nexin 5 [Source:MGI Symbol%3BAcc:MGI:1916428]	GO:0007154:cell communication;GO:0006907:pinocytosis;GO:0015031:protein transport;	GO:0001891:phagocytic cup;GO:0030659:cytoplasmic vesicle membrane;GO:0031234:extrinsic component of cytoplasmic side of plasma membrane;GO:0070685:macropinocytic cup;GO:0031313:extrinsic component of endosome membrane;GO:0031901:early endosome membrane;GO:0001726:ruffle;GO:0016020:membrane;GO:0044424:intracellular part;GO:0031410:cytoplasmic vesicle;	GO:0035091:phosphatidylinositol binding;	K17920
ENSMUSG00000033065	3340	53	1.02	43	0.78	37	0.64	204	3.38	255	4.68	150	2.82	114.322	1.79065	0.265108	6.75441	1.43419e-11	4.31865e-10	Ups	15	98092589	98132451	+	Pfkm	phosphofructokinase%2C muscle [Source:MGI Symbol%3BAcc:MGI:97548]	GO:0051289:protein homotetramerization;GO:0046835:carbohydrate phosphorylation;GO:0030388:fructose 1,6-bisphosphate metabolic process;GO:0006096:glycolytic process;GO:0046716:muscle cell cellular homeostasis;GO:0006002:fructose 6-phosphate metabolic process;GO:0001678:cellular glucose homeostasis;GO:0032024:positive regulation of insulin secretion;GO:0042593:glucose homeostasis;	GO:0005945:6-phosphofructokinase complex;GO:0016324:apical plasma membrane;	GO:0008022:protein C-terminus binding;GO:0016208:AMP binding;GO:0046872:metal ion binding;GO:0070095:fructose-6-phosphate binding;GO:0042802:identical protein binding;GO:0070061:fructose binding;GO:0003872:6-phosphofructokinase activity;GO:0005524:ATP binding;GO:0019900:kinase binding;	K00850
ENSMUSG00000025491	1094	256	15	115	6.34	192	10.22	66	3.34	34	1.91	30	1.72	123.568	-2.31288	0.342625	-6.75046	1.47382e-11	4.42927e-10	Down	7	140967221	140969825	+	Ifitm1	interferon induced transmembrane protein 1 [Source:MGI Symbol%3BAcc:MGI:1915963]	GO:0030336:negative regulation of cell migration;GO:0045669:positive regulation of osteoblast differentiation;GO:0008285:negative regulation of cell proliferation;GO:0034341:response to interferon-gamma;GO:0046597:negative regulation of viral entry into host cell;GO:0045071:negative regulation of viral genome replication;GO:0035455:response to interferon-alpha;GO:0001756:somitogenesis;GO:0035456:…	GO:0016021:integral component of membrane;GO:0005886:plasma membrane;	-	K06566
ENSMUSG00000039886	1730	1330	49.26	1513	52.73	1620	54.52	952	30.47	755	26.76	987	35.81	1229.39	-1.05035	0.155698	-6.74611	1.51859e-11	4.55488e-10	Down	5	135735485	135744448	-	Tmem120a	transmembrane protein 120A [Source:MGI Symbol%3BAcc:MGI:2686991]	-	GO:0016021:integral component of membrane;GO:0016020:membrane;	-	-
ENSMUSG00000103588	774	17	1.41	24	1.87	37	2.78	0	0	0	0	0	0	14.5667	-4.36921	0.647765	-6.74505	1.52976e-11	4.57939e-10	Down	1	173986926	174001972	-	Gm18445	predicted gene%2C 18445 [Source:MGI Symbol%3BAcc:MGI:5010630]	GO:0000122:negative regulation of transcription from RNA polymerase II promoter;GO:0045824:negative regulation of innate immune response;GO:0097202:activation of cysteine-type endopeptidase activity;GO:2000117:negative regulation of cysteine-type endopeptidase activity;GO:0051607:defense response to virus;GO:0043392:negative regulation of DNA binding;GO:0035458:cellular response to interferon-bet…	GO:0016607:nuclear speck;GO:0005730:nucleolus;	GO:0003712:transcription cofactor activity;GO:0003690:double-stranded DNA binding;GO:0008134:transcription factor binding;	K12971
ENSMUSG00000049624	3627	199	3.52	293	4.87	175	2.81	895	13.66	743	12.56	619	10.71	455.235	1.38627	0.205543	6.7444	1.53657e-11	4.59079e-10	Ups	9	78536488	78588041	-	Slc17a5	solute carrier family 17 (anion/sugar transporter)%2C member 5 [Source:MGI Symbol%3BAcc:MGI:1924105]	GO:0055085:transmembrane transport;GO:0006865:amino acid transport;GO:0008643:carbohydrate transport;GO:0015739:sialic acid transport;	GO:0030054:cell junction;GO:0016023:cytoplasmic membrane-bounded vesicle;GO:0005886:plasma membrane;GO:0005765:lysosomal membrane;GO:0016021:integral component of membrane;GO:0045202:synapse;	GO:0015136:sialic acid transmembrane transporter activity;GO:0015293:symporter activity;	K12301
ENSMUSG00000022797	6185	880	9.12	798	7.78	728	6.85	1965	17.59	1861	18.45	2306	23.4	1355.6	1.00924	0.149868	6.73421	1.64819e-11	4.91468e-10	Ups	16	32608920	32632794	+	Tfrc	transferrin receptor [Source:MGI Symbol%3BAcc:MGI:98822]	GO:0010042:response to manganese ion;GO:0030316:osteoclast differentiation;GO:0006879:cellular iron ion homeostasis;GO:0045780:positive regulation of bone resorption;GO:0032526:response to retinoic acid;GO:0007568:aging;GO:0034755:iron ion transmembrane transport;GO:0010039:response to iron ion;GO:0006953:acute-phase response;GO:0046688:response to copper ion;GO:0001666:response to hypoxia;GO:000…	GO:0055038:recycling endosome membrane;GO:0042470:melanosome;GO:0016021:integral component of membrane;GO:0005905:coated pit;GO:0009897:external side of plasma membrane;GO:0070062:extracellular exosome;GO:0048471:perinuclear region of cytoplasm;GO:0005739:mitochondrion;GO:0016023:cytoplasmic membrane-bounded vesicle;	GO:0051087:chaperone binding;GO:0030544:Hsp70 protein binding;GO:0004998:transferrin receptor activity;GO:0005381:iron ion transmembrane transporter activity;GO:0008233:peptidase activity;	K06503
ENSMUSG00000072872	4740	594	8.03	975	12.4	689	8.46	426	4.98	312	4.04	249	3.3	564.834	-1.50286	0.223206	-6.73308	1.66108e-11	4.94349e-10	Down	6	100228565	100287485	-	Rybp	RING1 and YY1 binding protein [Source:MGI Symbol%3BAcc:MGI:1929059]	GO:0035518:histone H2A monoubiquitination;GO:0007275:multicellular organismal development;GO:0006915:apoptotic process;GO:0000122:negative regulation of transcription from RNA polymerase II promoter;	GO:0031519:PcG protein complex;GO:0005654:nucleoplasm;GO:0005737:cytoplasm;	GO:0005515:protein binding;GO:0008270:zinc ion binding;GO:0003677:DNA binding;GO:0003714:transcription corepressor activity;	K11469
ENSMUSG00000016552	5939	73	0.79	157	1.59	69	0.68	682	6.36	608	6.28	387	4.09	301.061	2.0397	0.303088	6.72973	1.69981e-11	5.04894e-10	Ups	15	77940522	77956722	-	Foxred2	FAD-dependent oxidoreductase domain containing 2 [Source:MGI Symbol%3BAcc:MGI:106315]	GO:0030433:ER-associated ubiquitin-dependent protein catabolic process;GO:0055114:oxidation-reduction process;	GO:0005788:endoplasmic reticulum lumen;	GO:0050660:flavin adenine dinucleotide binding;GO:0016491:oxidoreductase activity;	-
ENSMUSG00000056498	4738	34	0.46	40	0.51	19	0.23	166	1.94	145	1.88	216	2.86	95.4587	2.06912	0.307728	6.72387	1.76966e-11	5.23607e-10	Ups	3	84666192	84704575	+	Tmem154	transmembrane protein 154 [Source:MGI Symbol%3BAcc:MGI:2444725]	-	GO:0016021:integral component of membrane;	-	-
ENSMUSG00000016529	1310	70	3.42	238	10.95	85	3.78	17	0.72	4	0.19	15	0.72	78.4537	-3.26539	0.486195	-6.71622	1.86493e-11	5.50731e-10	Down	1	131019845	131024974	+	Il10	interleukin 10 [Source:MGI Symbol%3BAcc:MGI:96537]	GO:0030889:negative regulation of B cell proliferation;GO:0051091:positive regulation of sequence-specific DNA binding transcription factor activity;GO:0032720:negative regulation of tumor necrosis factor production;GO:0051384:response to glucocorticoid;GO:0032689:negative regulation of interferon-gamma production;GO:0002875:negative regulation of chronic inflammatory response to antigenic stimul…	GO:0005615:extracellular space;	GO:0005125:cytokine activity;GO:0005141:interleukin-10 receptor binding;	K05443
ENSMUSG00000004105	6286	62	0.63	29	0.28	37	0.34	757	6.67	176	1.72	387	3.86	215.38	2.73799	0.407882	6.7127	1.91055e-11	5.62033e-10	Ups	2	33216069	33247717	+	Angptl2	angiopoietin-like 2 [Source:MGI Symbol%3BAcc:MGI:1347002]	-	GO:0005576:extracellular region;	-	-
ENSMUSG00000030347	6784	180	1.7	182	1.62	134	1.15	482	3.93	471	4.26	397	3.67	290.967	1.09297	0.163031	6.70407	2.027e-11	5.94004e-10	Ups	6	126939962	126975967	+	D6Wsu163e	DNA segment%2C Chr 6%2C Wayne State University 163%2C expressed [Source:MGI Symbol%3BAcc:MGI:107893]	-	-	-	K09228
ENSMUSG00000039735	12376	688	3.56	650	3.17	476	2.24	359	1.61	366	1.81	341	1.73	494.48	-1.08576	0.162012	-6.70174	2.05956e-11	6.02393e-10	Down	3	122538719	122619715	-	Fnbp1l	formin binding protein 1-like [Source:MGI Symbol%3BAcc:MGI:1925642]	GO:0030154:cell differentiation;GO:0007399:nervous system development;GO:0006897:endocytosis;GO:0006914:autophagy;GO:0097320:membrane tubulation;GO:0030050:vesicle transport along actin filament;GO:0010324:membrane invagination;GO:0072583:clathrin-mediated endocytosis;GO:0006900:membrane budding;GO:0051491:positive regulation of filopodium assembly;	GO:0005856:cytoskeleton;GO:0016023:cytoplasmic membrane-bounded vesicle;GO:0005886:plasma membrane;GO:0005938:cell cortex;	GO:0008289:lipid binding;	-
ENSMUSG00000028223	3879	58	0.96	109	1.69	72	1.08	294	4.2	335	5.3	325	5.26	185.691	1.6158	0.241154	6.70029	2.08009e-11	6.07235e-10	Ups	4	15917240	15945507	-	Decr1	2%2C4-dienoyl CoA reductase 1%2C mitochondrial [Source:MGI Symbol%3BAcc:MGI:1914710]	GO:0006635:fatty acid beta-oxidation;GO:0051289:protein homotetramerization;	GO:0005739:mitochondrion;GO:0005730:nucleolus;	GO:0008670:2,4-dienoyl-CoA reductase (NADPH) activity;GO:0070402:NADPH binding;	K13236
ENSMUSG00000018425	4233	1498	22.68	963	13.72	1775	24.41	686	8.97	547	7.92	655	9.71	1067.74	-1.46654	0.21931	-6.68706	2.27694e-11	6.62174e-10	Down	11	86768846	86807746	-	Dhx40	DEAH (Asp-Glu-Ala-His) box polypeptide 40 [Source:MGI Symbol%3BAcc:MGI:1914737]	-	-	GO:0003676:nucleic acid binding;GO:0005524:ATP binding;GO:0008026:ATP-dependent helicase activity;	K18711
ENSMUSG00000002781	7518	49	0.42	52	0.42	42	0.33	175	1.29	164	1.34	157	1.31	99.7143	1.42473	0.213419	6.67574	2.45986e-11	7.12662e-10	Ups	7	45896941	45917413	+	Tmem143	transmembrane protein 143 [Source:MGI Symbol%3BAcc:MGI:1917459]	-	GO:0016021:integral component of membrane;GO:0005739:mitochondrion;GO:0016020:membrane;	-	K09228
ENSMUSG00000033488	2534	63	1.59	26	0.62	41	0.94	201	4.39	233	5.64	220	5.45	120.92	1.91611	0.287138	6.67315	2.50373e-11	7.23999e-10	Ups	1	157458577	157492638	+	Cryzl2	crystallin zeta like 2 [Source:MGI Symbol%3BAcc:MGI:2448516]	GO:0055114:oxidation-reduction process;	GO:0005739:mitochondrion;	GO:0016491:oxidoreductase activity;GO:0000166:nucleotide binding;GO:0008270:zinc ion binding;	-
ENSMUSG00000034459	2656	1590	38.36	24212	549.58	5296	116.09	107	2.23	50	1.15	68	1.61	5827.05	-4.48168	0.671872	-6.67044	2.55037e-11	7.36096e-10	Down	19	34640871	34650009	+	Ifit1	interferon-induced protein with tetratricopeptide repeats 1 [Source:MGI Symbol%3BAcc:MGI:99450]	GO:0045070:positive regulation of viral genome replication;GO:0035457:cellular response to interferon-alpha;GO:0050689:negative regulation of defense response to virus by host;GO:0051097:negative regulation of helicase activity;GO:0032091:negative regulation of protein binding;GO:0019060:intracellular transport of viral protein in host cell;GO:0045071:negative regulation of viral genome replicati…	GO:0005737:cytoplasm;	GO:0003723:RNA binding;GO:0005515:protein binding;	K14217
ENSMUSG00000027333	3894	1749	28.78	1475	22.84	2112	31.58	1055	15	516	8.13	599	9.66	1310.75	-1.60214	0.240691	-6.65642	2.80571e-11	8.06941e-10	Down	2	131491496	131525922	+	Smox	spermine oxidase [Source:MGI Symbol%3BAcc:MGI:2445356]	GO:0046208:spermine catabolic process;GO:0055114:oxidation-reduction process;	GO:0005737:cytoplasm;GO:0005634:nucleus;	GO:0052895:N1-acetylspermine:oxygen oxidoreductase (N1-acetylspermidine-forming) activity;GO:0046592:polyamine oxidase activity;GO:0052894:norspermine:oxygen oxidoreductase activity;GO:0052901:spermine:oxygen oxidoreductase (spermidine-forming) activity;	K12259
ENSMUSG00000010358	1727	1089	40.41	2908	101.52	2016	67.96	718	23.02	611	21.7	617	22.42	1407.81	-1.887	0.283496	-6.6562	2.81005e-11	8.06941e-10	Down	11	101448407	101458698	+	Ifi35	interferon-induced protein 35 [Source:MGI Symbol%3BAcc:MGI:1917360]	-	GO:0005634:nucleus;	-	-
ENSMUSG00000116605	1601	14	0.56	9	0.34	16	0.58	83	2.87	100	3.83	78	3.06	45.7952	2.25975	0.3395	6.65611	2.81166e-11	8.06941e-10	Ups	16	44803545	44805504	-	Gm19142	predicted gene%2C 19142 [Source:MGI Symbol%3BAcc:MGI:5011327]	-	-	-	K13160
ENSMUSG00000025375	7159	55	0.49	14	0.12	26	0.21	247	1.91	343	2.94	197	1.73	133.589	2.5098	0.377331	6.65145	2.90217e-11	8.31357e-10	Ups	11	120007313	120047167	-	Aatk	apoptosis-associated tyrosine kinase [Source:MGI Symbol%3BAcc:MGI:1197518]	GO:0038083:peptidyl-tyrosine autophosphorylation;GO:0006915:apoptotic process;GO:0007420:brain development;GO:0032482:Rab protein signal transduction;GO:0030517:negative regulation of axon extension;	GO:0055037:recycling endosome;GO:0044295:axonal growth cone;GO:0016021:integral component of membrane;GO:0048471:perinuclear region of cytoplasm;GO:0005783:endoplasmic reticulum;GO:0016020:membrane;	GO:0005515:protein binding;GO:0004713:protein tyrosine kinase activity;GO:0004674:protein serine/threonine kinase activity;GO:0005524:ATP binding;GO:0000166:nucleotide binding;GO:0004672:protein kinase activity;	K17480
ENSMUSG00000047867	3496	870	15.95	606	10.45	1184	19.72	379	6	418	7.33	292	5.24	656.189	-1.58288	0.238258	-6.64353	3.06255e-11	8.72399e-10	Down	6	48701582	48708225	-	Gimap6	GTPase%2C IMAP family member 6 [Source:MGI Symbol%3BAcc:MGI:1918876]	-	-	GO:0005525:GTP binding;	-
ENSMUSG00000074093	3561	24	0.43	8	0.14	16	0.26	120	1.87	112	1.93	93	1.64	56.7114	2.27064	0.34229	6.63367	3.27432e-11	9.30991e-10	Ups	7	51997171	52006018	-	Svip	small VCP/p97-interacting protein [Source:MGI Symbol%3BAcc:MGI:1922994]	-	GO:0044464:cell part;GO:0005783:endoplasmic reticulum;GO:0005794:Golgi apparatus;GO:0005886:plasma membrane;	-	K14014
ENSMUSG00000045679	5408	630	7.47	608	6.78	447	4.81	1567	16.04	1325	15.03	1539	17.86	967.199	1.04863	0.158128	6.63151	3.32269e-11	9.41244e-10	Ups	12	16988648	17000408	-	Pqlc3	PQ loop repeat containing [Source:MGI Symbol%3BAcc:MGI:2444067]	-	GO:0016021:integral component of membrane;	-	-
ENSMUSG00000057729	1732	1	0.04	12	0.42	2	0.07	119	3.8	235	8.32	64	2.32	64.2455	3.61263	0.544844	6.63057	3.34383e-11	9.45482e-10	Ups	10	79874476	79883174	+	Prtn3	proteinase 3 [Source:MGI Symbol%3BAcc:MGI:893580]	GO:0097029:mature conventional dendritic cell differentiation;GO:0050765:negative regulation of phagocytosis;GO:0006508:proteolysis;GO:0030574:collagen catabolic process;	GO:0005829:cytosol;GO:0031012:extracellular matrix;GO:0005886:plasma membrane;	GO:0019899:enzyme binding;GO:0004252:serine-type endopeptidase activity;	K01350
ENSMUSG00000034793	2226	249	7.17	160	4.33	211	5.52	636	15.82	564	15.54	699	19.71	396.2	1.26037	0.190237	6.62528	3.46579e-11	9.78159e-10	Ups	11	102189620	102194081	+	G6pc3	glucose 6 phosphatase%2C catalytic%2C 3 [Source:MGI Symbol%3BAcc:MGI:1915651]	GO:0015760:glucose-6-phosphate transport;GO:0006094:gluconeogenesis;GO:0016311:dephosphorylation;GO:0051156:glucose 6-phosphate metabolic process;	GO:0016021:integral component of membrane;GO:0005783:endoplasmic reticulum;	GO:0004346:glucose-6-phosphatase activity;	K01084
ENSMUSG00000071847	12884	2	0.01	2	0.01	0	0	35	0.15	100	0.48	42	0.2	27.0025	3.84372	0.581679	6.60798	3.89608e-11	1.09391e-09	Ups	18	62922231	62961179	+	Apcdd1	adenomatosis polyposis coli down-regulated 1 [Source:MGI Symbol%3BAcc:MGI:3513977]	GO:0001942:hair follicle development;GO:0043615:astrocyte cell migration;GO:0030178:negative regulation of Wnt signaling pathway;	GO:0005887:integral component of plasma membrane;	GO:0017147:Wnt-protein binding;	K02940
ENSMUSG00000040483	4689	915	12.5	3534	45.44	1903	23.63	288	3.4	196	2.56	181	2.42	1281.71	-3.14182	0.475463	-6.60793	3.89739e-11	1.09391e-09	Down	11	72301629	72313733	+	Xaf1	XIAP associated factor 1 [Source:MGI Symbol%3BAcc:MGI:3772572]	GO:0031333:negative regulation of protein complex assembly;GO:0035456:response to interferon-beta;GO:0006915:apoptotic process;	GO:0005634:nucleus;GO:0005739:mitochondrion;	GO:0046872:metal ion binding;	K09228
ENSMUSG00000027611	2031	35818	1130.11	18046	535.67	46017	1319.07	9422	256.83	3998	120.72	7833	242.07	21741.4	-2.39706	0.362825	-6.60667	3.93072e-11	1.10125e-09	Down	2	155751117	155755471	+	Procr	protein C receptor%2C endothelial [Source:MGI Symbol%3BAcc:MGI:104596]	GO:0050819:negative regulation of coagulation;GO:0019882:antigen processing and presentation;GO:0007596:blood coagulation;GO:0006955:immune response;	GO:0005813:centrosome;GO:0016021:integral component of membrane;	GO:0008022:protein C-terminus binding;	K06557
ENSMUSG00000070327	16888	8749	33.2	32856	117.29	17115	59	4931	16.16	3661	13.29	2764	10.27	12606.8	-2.5112	0.380415	-6.60122	4.07793e-11	1.13832e-09	Down	11	119393100	119487418	+	Rnf213	ring finger protein 213 [Source:MGI Symbol%3BAcc:MGI:1289196]	-	GO:0005737:cytoplasm;	GO:0016874:ligase activity;GO:0005524:ATP binding;GO:0017111:nucleoside-triphosphatase activity;GO:0008270:zinc ion binding;	-
ENSMUSG00000018740	3677	24	0.42	25	0.41	19	0.3	107	1.61	140	2.33	101	1.72	64.0346	1.93198	0.292743	6.59958	4.12326e-11	1.14888e-09	Ups	11	68968131	68974365	+	Slc25a35	solute carrier family 25%2C member 35 [Source:MGI Symbol%3BAcc:MGI:1919248]	GO:0006810:transport;	GO:0005743:mitochondrial inner membrane;GO:0016021:integral component of membrane;	-	K15117
ENSMUSG00000019080	2456	55	1.44	47	1.15	34	0.81	179	4.03	172	4.29	159	4.06	100.436	1.52902	0.231698	6.59921	4.13363e-11	1.14968e-09	Ups	15	76701465	76704239	+	Mfsd3	major facilitator superfamily domain containing 3 [Source:MGI Symbol%3BAcc:MGI:1916822]	GO:0055085:transmembrane transport;	GO:0016021:integral component of membrane;	-	-
ENSMUSG00000015755	6135	3316	34.64	2652	26.06	3925	37.25	2151	19.41	1871	18.7	1711	17.5	2686.31	-1.11212	0.168596	-6.59634	4.21419e-11	1.16811e-09	Down	10	7905653	7956230	-	Tab2	TGF-beta activated kinase 1/MAP3K7 binding protein 2 [Source:MGI Symbol%3BAcc:MGI:1915902]	GO:0007507:heart development;GO:0045860:positive regulation of protein kinase activity;	GO:0005737:cytoplasm;GO:0005634:nucleus;	GO:0008270:zinc ion binding;GO:0070530:K63-linked polyubiquitin binding;GO:0016301:kinase activity;	K04404
ENSMUSG00000053094	4086	1959	30.72	1884	27.8	2769	39.45	1310	17.75	1255	18.84	1151	17.68	1780.38	-1.15277	0.17476	-6.59631	4.21517e-11	1.16811e-09	Down	5	130217081	130243765	+	Tmem248	transmembrane protein 248 [Source:MGI Symbol%3BAcc:MGI:1918917]	-	GO:0016021:integral component of membrane;	-	-
ENSMUSG00000028793	2872	3277	73.12	5023	105.44	3472	70.38	2387	46.01	1786	38.14	1914	41.83	3086.4	-1.26812	0.192308	-6.59422	4.27491e-11	1.18252e-09	Down	4	129058271	129085886	+	Rnf19b	ring finger protein 19B [Source:MGI Symbol%3BAcc:MGI:1922484]	-	GO:0016021:integral component of membrane;	GO:0008270:zinc ion binding;GO:0016874:ligase activity;	K11973
ENSMUSG00000031227	3550	50	0.9	30	0.51	23	0.38	189	2.95	149	2.57	165	2.92	93.1826	1.87171	0.284107	6.58806	4.45617e-11	1.22874e-09	Ups	X	105120378	105123927	+	Magee1	melanoma antigen%2C family E%2C 1 [Source:MGI Symbol%3BAcc:MGI:2148149]	-	GO:0048471:perinuclear region of cytoplasm;GO:0030425:dendrite;GO:0045211:postsynaptic membrane;GO:0005634:nucleus;GO:0016010:dystrophin-associated glycoprotein complex;	GO:0005515:protein binding;	-
ENSMUSG00000024401	1639	4456	174.22	2215	81.48	4684	166.38	1324	44.72	818	30.61	1435	54.95	2643.19	-1.9134	0.290466	-6.58735	4.47737e-11	1.23184e-09	Down	17	35199381	35202007	-	Tnf	tumor necrosis factor [Source:MGI Symbol%3BAcc:MGI:104798]	GO:0043525:positive regulation of neuron apoptotic process;GO:0000060:protein import into nucleus, translocation;GO:0045672:positive regulation of osteoclast differentiation;GO:0009615:response to virus;GO:0050995:negative regulation of lipid catabolic process;GO:0046330:positive regulation of JNK cascade;GO:0010693:negative regulation of alkaline phosphatase activity;GO:0060557:positive regulati…	GO:0001891:phagocytic cup;GO:0055037:recycling endosome;GO:0009897:external side of plasma membrane;GO:0045121:membrane raft;GO:0005615:extracellular space;GO:0030141:secretory granule;GO:0005887:integral component of plasma membrane;	GO:0002020:protease binding;GO:0042802:identical protein binding;GO:0005164:tumor necrosis factor receptor binding;GO:0044212:transcription regulatory region DNA binding;GO:0005125:cytokine activity;	K03156
ENSMUSG00000030156	6509	62	0.61	101	0.94	58	0.52	18	0.15	16	0.15	17	0.16	48.6454	-2.2928	0.348669	-6.57586	4.83725e-11	1.32846e-09	Down	6	129267325	129275436	-	Cd69	CD69 antigen [Source:MGI Symbol%3BAcc:MGI:88343]	GO:0035690:cellular response to drug;GO:0001867:complement activation, lectin pathway;	GO:0009897:external side of plasma membrane;GO:0016021:integral component of membrane;	GO:0030246:carbohydrate binding;GO:0005509:calcium ion binding;	K06502
ENSMUSG00000046245	3090	7548	156.53	6005	117.16	9001	169.59	4340	77.76	4068	80.74	4147	84.24	6054.71	-1.16308	0.176886	-6.57532	4.85488e-11	1.33092e-09	Down	5	137821952	137836281	-	Pilra	paired immunoglobin-like type 2 receptor alpha [Source:MGI Symbol%3BAcc:MGI:2450529]	GO:0007165:signal transduction;	GO:0016021:integral component of membrane;	GO:0005515:protein binding;	K15411
ENSMUSG00000027959	6121	235	2.46	739	7.28	339	3.22	122	1.1	97	0.97	98	1	291.198	-2.24437	0.341862	-6.56514	5.19828e-11	1.41997e-09	Down	3	116594982	116631004	+	Sass6	SAS-6 centriolar assembly protein [Source:MGI Symbol%3BAcc:MGI:1920026]	GO:0007099:centriole replication;	GO:0005814:centriole;	-	K16487
ENSMUSG00000034424	1579	291	11.81	180	6.87	237	8.74	671	23.53	699	27.15	704	27.98	438.276	1.19857	0.182629	6.56289	5.27761e-11	1.43906e-09	Ups	8	116981810	116993537	-	Gcsh	glycine cleavage system protein H (aminomethyl carrier) [Source:MGI Symbol%3BAcc:MGI:1915383]	GO:0019464:glycine decarboxylation via glycine cleavage system;	GO:0005960:glycine cleavage complex;GO:0005739:mitochondrion;	GO:0004047:aminomethyltransferase activity;GO:0019899:enzyme binding;	K02437
ENSMUSG00000050103	6397	3	0.03	4	0.04	2	0.02	49	0.42	61	0.58	40	0.39	23.7733	3.18004	0.485231	6.55366	5.61438e-11	1.52546e-09	Ups	12	37241641	37582202	+	Agmo	alkylglycerol monooxygenase [Source:MGI Symbol%3BAcc:MGI:2442495]	GO:0006633:fatty acid biosynthetic process;GO:0006643:membrane lipid metabolic process;GO:0046485:ether lipid metabolic process;GO:0055114:oxidation-reduction process;	GO:0005789:endoplasmic reticulum membrane;GO:0016021:integral component of membrane;GO:0005783:endoplasmic reticulum;	GO:0005506:iron ion binding;GO:0050479:glyceryl-ether monooxygenase activity;	K15537
ENSMUSG00000006818	10008	39888	255.4	35491	213.8	44471	258.7	25240	139.62	21491	131.69	24187	151.69	32784	-1.07841	0.16465	-6.54972	5.76448e-11	1.5607e-09	Down	17	13006846	13040063	+	Sod2	superoxide dismutase 2%2C mitochondrial [Source:MGI Symbol%3BAcc:MGI:98352]	GO:0043524:negative regulation of neuron apoptotic process;GO:0032364:oxygen homeostasis;GO:0006357:regulation of transcription from RNA polymerase II promoter;GO:0030097:hemopoiesis;GO:0051289:protein homotetramerization;GO:0045429:positive regulation of nitric oxide biosynthetic process;GO:0042542:response to hydrogen peroxide;GO:0010332:response to gamma radiation;GO:0007507:heart development;…	GO:0042645:mitochondrial nucleoid;GO:0005743:mitochondrial inner membrane;	GO:0030145:manganese ion binding;GO:0042802:identical protein binding;GO:0003677:DNA binding;GO:0004784:superoxide dismutase activity;GO:0019825:oxygen binding;	K04564;K04373
ENSMUSG00000037224	5756	2	0.02	11	0.12	2	0.02	63	0.61	78	0.83	76	0.83	34.9531	3.06753	0.468408	6.54885	5.79828e-11	1.56707e-09	Ups	5	34194893	34288449	-	Zfyve28	zinc finger%2C FYVE domain containing 28 [Source:MGI Symbol%3BAcc:MGI:2684992]	GO:0007175:negative regulation of epidermal growth factor-activated receptor activity;	GO:0005829:cytosol;GO:0031901:early endosome membrane;	GO:0046872:metal ion binding;GO:0032266:phosphatidylinositol-3-phosphate binding;GO:0005515:protein binding;	-
ENSMUSG00000021831	5285	1788	21.68	1713	19.54	1670	18.4	1334	13.97	829	9.62	906	10.76	1411.87	-1.0825	0.1654	-6.54478	5.95814e-11	1.60537e-09	Down	14	45283087	45318771	-	Ero1l	ERO1-like (S. cerevisiae) [Source:MGI Symbol%3BAcc:MGI:1354385]	GO:0050873:brown fat cell differentiation;GO:0022900:electron transport chain;GO:0051085:chaperone mediated protein folding requiring cofactor;GO:0070059:intrinsic apoptotic signaling pathway in response to endoplasmic reticulum stress;GO:0030968:endoplasmic reticulum unfolded protein response;GO:0051209:release of sequestered calcium ion into cytosol;	GO:0030176:integral component of endoplasmic reticulum membrane;	GO:0050660:flavin adenine dinucleotide binding;GO:0003756:protein disulfide isomerase activity;GO:0016671:oxidoreductase activity, acting on a sulfur group of donors, disulfide as acceptor;	K10950
ENSMUSG00000027951	8118	2888	22.8	6863	50.97	4077	29.24	1926	13.13	1502	11.35	1227	9.49	3258.18	-1.8397	0.281402	-6.53762	6.25069e-11	1.67749e-09	Down	3	89715022	89753446	+	Adar	adenosine deaminase%2C RNA-specific [Source:MGI Symbol%3BAcc:MGI:1889575]	GO:0031047:gene silencing by RNA;GO:0043066:negative regulation of apoptotic process;GO:0006397:mRNA processing;GO:0006355:regulation of transcription, DNA-templated;GO:0044387:negative regulation of protein kinase activity by regulation of protein phosphorylation;GO:0051607:defense response to virus;GO:0006611:protein export from nucleus;GO:0035455:response to interferon-alpha;GO:0045070:positiv…	GO:0044530:supraspliceosomal complex;GO:0005737:cytoplasm;GO:0005730:nucleolus;	GO:0005515:protein binding;GO:0003726:double-stranded RNA adenosine deaminase activity;GO:0046872:metal ion binding;GO:0003692:left-handed Z-DNA binding;GO:0003725:double-stranded RNA binding;	K12968
ENSMUSG00000005949	3391	196	3.7	292	5.19	168	2.88	686	11.2	786	14.21	678	12.55	439.624	1.35007	0.206776	6.52911	6.6161e-11	1.76638e-09	Ups	11	73183596	73199042	-	Ctns	cystinosis%2C nephropathic [Source:MGI Symbol%3BAcc:MGI:1932872]	GO:0046034:ATP metabolic process;GO:0008542:visual learning;GO:0015811:L-cystine transport;GO:0007625:grooming behavior;GO:0007616:long-term memory;GO:0007628:adult walking behavior;GO:0007420:brain development;GO:0003333:amino acid transmembrane transport;GO:0048058:compound eye corneal lens development;GO:0006749:glutathione metabolic process;	GO:0016021:integral component of membrane;GO:0005765:lysosomal membrane;GO:0005770:late endosome;GO:0005886:plasma membrane;	GO:0015184:L-cystine transmembrane transporter activity;	K12386
ENSMUSG00000075706	1724	1277	47.47	905	31.65	1015	34.28	2618	84.07	2908	103.44	2774	100.99	1821.88	1.03255	0.158146	6.5291	6.61658e-11	1.76638e-09	Ups	10	80047166	80056439	+	Gpx4	glutathione peroxidase 4 [Source:MGI Symbol%3BAcc:MGI:104767]	GO:0042744:hydrogen peroxide catabolic process;GO:0055114:oxidation-reduction process;GO:0007283:spermatogenesis;GO:0006749:glutathione metabolic process;GO:0007568:aging;GO:0032355:response to estradiol;GO:0006325:chromatin organization;GO:0007275:multicellular organismal development;GO:0050727:regulation of inflammatory response;	GO:0005829:cytosol;GO:0005743:mitochondrial inner membrane;GO:0005635:nuclear envelope;	GO:0004602:glutathione peroxidase activity;GO:0043295:glutathione binding;GO:0008430:selenium binding;GO:0047066:phospholipid-hydroperoxide glutathione peroxidase activity;	K05361
ENSMUSG00000000275	5754	3616	40.27	8444	88.47	5370	54.33	2422	23.3	2024	21.57	1690	18.43	4148.44	-1.78043	0.272724	-6.52832	6.65097e-11	1.77247e-09	Down	11	88999376	89020293	+	Trim25	tripartite motif-containing 25 [Source:MGI Symbol%3BAcc:MGI:102749]	GO:0051607:defense response to virus;GO:0045087:innate immune response;	GO:0005737:cytoplasm;	GO:0004842:ubiquitin-protein transferase activity;GO:0008270:zinc ion binding;	K10652
ENSMUSG00000051316	3302	273	5.3	301	5.5	394	6.95	186	3.12	146	2.71	166	3.16	253.841	-1.27346	0.195153	-6.52547	6.77888e-11	1.80342e-09	Down	18	37640491	37644204	-	Taf7	TATA-box binding protein associated factor 7 [Source:MGI Symbol%3BAcc:MGI:1346348]	GO:0006367:transcription initiation from RNA polymerase II promoter;GO:0006413:translational initiation;GO:0000122:negative regulation of transcription from RNA polymerase II promoter;GO:0000296:spermine transport;GO:0006469:negative regulation of protein kinase activity;GO:0035067:negative regulation of histone acetylation;GO:0030520:intracellular estrogen receptor signaling pathway;GO:0045944:p…	GO:0005794:Golgi apparatus;GO:0005730:nucleolus;GO:0008024:positive transcription elongation factor complex b;GO:0005669:transcription factor TFIID complex;GO:0033276:transcription factor TFTC complex;GO:0071339:MLL1 complex;	GO:0042809:vitamin D receptor binding;GO:0046966:thyroid hormone receptor binding;GO:0003743:translation initiation factor activity;GO:0044212:transcription regulatory region DNA binding;GO:0035035:histone acetyltransferase binding;GO:0003713:transcription coactivator activity;GO:0003700:sequence-specific DNA binding transcription factor activity;	K03132
ENSMUSG00000044080	694	342	31.58	260	22.59	295	24.75	705	56.24	818	72.28	764	69.1	505.211	1.0071	0.154464	6.51996	7.03272e-11	1.8677e-09	Ups	3	90511034	90514392	-	S100a1	S100 calcium binding protein A1 [Source:MGI Symbol%3BAcc:MGI:1338917]	GO:0000122:negative regulation of transcription from RNA polymerase II promoter;GO:0008016:regulation of heart contraction;GO:1901387:positive regulation of voltage-gated calcium channel activity;GO:0035556:intracellular signal transduction;	GO:0043005:neuron projection;GO:0016529:sarcoplasmic reticulum;GO:0031430:M band;GO:0043234:protein complex;GO:0030018:Z disc;GO:0005634:nucleus;	GO:0048306:calcium-dependent protein binding;GO:0044548:S100 protein binding;GO:0005509:calcium ion binding;GO:0051117:ATPase binding;GO:0042803:protein homodimerization activity;	-
ENSMUSG00000037907	3839	50	0.83	57	0.9	37	0.56	185	2.67	162	2.59	183	2.99	105.013	1.50436	0.230849	6.51664	7.18973e-11	1.90279e-09	Ups	11	77470485	77489678	-	Ankrd13b	ankyrin repeat domain 13b [Source:MGI Symbol%3BAcc:MGI:2144501]	-	-	-	-
ENSMUSG00000051379	4865	4050	53.35	4385	54.34	4275	51.16	2258	25.7	850	10.71	1448	18.68	3031.83	-1.7618	0.270458	-6.51415	7.31002e-11	1.93128e-09	Down	2	140650914	140671469	-	Flrt3	fibronectin leucine rich transmembrane protein 3 [Source:MGI Symbol%3BAcc:MGI:1918686]	GO:0007155:cell adhesion;	GO:0016021:integral component of membrane;	-	K16362
ENSMUSG00000036862	11052	6	0.03	4	0.02	1	0.01	58	0.29	71	0.39	42	0.24	27.1873	3.11808	0.47879	6.51241	7.39522e-11	1.95042e-09	Ups	7	105752990	105787654	-	Dchs1	dachsous cadherin related 1 [Source:MGI Symbol%3BAcc:MGI:2685011]	GO:0007155:cell adhesion;GO:0007156:homophilic cell adhesion via plasma membrane adhesion molecules;	GO:0016021:integral component of membrane;GO:0005886:plasma membrane;	GO:0005509:calcium ion binding;	K16507
ENSMUSG00000054619	2595	77	1.9	164	3.81	56	1.26	556	11.86	524	12.38	537	12.99	293.873	2.00735	0.30836	6.50974	7.52793e-11	1.98201e-09	Ups	15	100304140	100328662	+	Mettl7a1	methyltransferase like 7A1 [Source:MGI Symbol%3BAcc:MGI:1916523]	GO:0032259:methylation;	-	GO:0008168:methyltransferase activity;	-
ENSMUSG00000026473	3782	2531	42.88	4038	64.37	2060	31.71	11177	163.61	10854	176	10833	179.78	6455.91	1.54998	0.238198	6.50712	7.66054e-11	2.01346e-09	Ups	1	153899944	153909723	+	Glul	glutamate-ammonia ligase (glutamine synthetase) [Source:MGI Symbol%3BAcc:MGI:95739]	GO:0051968:positive regulation of synaptic transmission, glutamatergic;GO:0009749:response to glucose;GO:0006542:glutamine biosynthetic process;GO:0042133:neurotransmitter metabolic process;GO:0050679:positive regulation of epithelial cell proliferation;GO:0051260:protein homooligomerization;GO:0019676:ammonia assimilation cycle;GO:0032024:positive regulation of insulin secretion;GO:0008283:cell …	GO:0043679:axon terminus;GO:0043234:protein complex;GO:0005791:rough endoplasmic reticulum;GO:0043204:perikaryon;GO:0005739:mitochondrion;	GO:0030145:manganese ion binding;GO:0045503:dynein light chain binding;GO:0016595:glutamate binding;GO:0042802:identical protein binding;GO:0000287:magnesium ion binding;GO:0004351:glutamate decarboxylase activity;GO:0004356:glutamate-ammonia ligase activity;GO:0005524:ATP binding;	K01915
ENSMUSG00000071757	4434	578	8.35	490	6.66	737	9.68	356	4.44	322	4.45	339	4.8	486.438	-1.14665	0.176447	-6.49853	8.11107e-11	2.12457e-09	Down	15	57694665	57839832	+	Zhx2	zinc fingers and homeoboxes 2 [Source:MGI Symbol%3BAcc:MGI:2683087]	GO:0000122:negative regulation of transcription from RNA polymerase II promoter;GO:0045665:negative regulation of neuron differentiation;GO:0035019:somatic stem cell maintenance;GO:0006402:mRNA catabolic process;	GO:0005737:cytoplasm;GO:0005730:nucleolus;GO:0005886:plasma membrane;	GO:0003714:transcription corepressor activity;GO:0008270:zinc ion binding;GO:0046982:protein heterodimerization activity;GO:0043565:sequence-specific DNA binding;GO:0003700:sequence-specific DNA binding transcription factor activity;GO:0042803:protein homodimerization activity;	-
ENSMUSG00000028479	6358	67	0.68	70	0.66	32	0.29	243	2.12	291	2.81	231	2.28	144.324	1.77615	0.273355	6.49758	8.16234e-11	2.13435e-09	Ups	4	44034075	44084177	-	Gne	glucosamine (UDP-N-acetyl)-2-epimerase/N-acetylmannosamine kinase [Source:MGI Symbol%3BAcc:MGI:1354951]	GO:0009103:lipopolysaccharide biosynthetic process;GO:0006047:UDP-N-acetylglucosamine metabolic process;GO:0016310:phosphorylation;GO:0046380:N-acetylneuraminate biosynthetic process;GO:0006045:N-acetylglucosamine biosynthetic process;	GO:0005829:cytosol;	GO:0009384:N-acylmannosamine kinase activity;GO:0046872:metal ion binding;GO:0005524:ATP binding;GO:0008761:UDP-N-acetylglucosamine 2-epimerase activity;GO:0016787:hydrolase activity;	K12409
ENSMUSG00000019066	4196	140	2.14	266	3.82	117	1.62	744	9.82	841	12.29	689	10.31	432.837	1.72206	0.265292	6.49118	8.51669e-11	2.21564e-09	Ups	9	21907491	21918192	-	Rab3d	RAB3D%2C member RAS oncogene family [Source:MGI Symbol%3BAcc:MGI:97844]	GO:0007264:small GTPase mediated signal transduction;GO:0017157:regulation of exocytosis;GO:0018125:peptidyl-cysteine methylation;GO:0015031:protein transport;	GO:0005739:mitochondrion;GO:0042588:zymogen granule;GO:0030133:transport vesicle;GO:0005886:plasma membrane;	GO:0051020:GTPase binding;GO:0005525:GTP binding;	K07884
ENSMUSG00000066684	1957	1836	60.12	1251	38.54	1870	55.63	1047	29.62	910	28.52	885	28.38	1341.31	-1.12406	0.173243	-6.48833	8.67931e-11	2.25412e-09	Down	5	137852147	137858106	-	Pilrb1	paired immunoglobin-like type 2 receptor beta 1 [Source:MGI Symbol%3BAcc:MGI:2450532]	GO:0045671:negative regulation of osteoclast differentiation;GO:0001773:myeloid dendritic cell activation;	GO:0005886:plasma membrane;GO:0016021:integral component of membrane;	GO:0042288:MHC class I protein binding;	K15411
ENSMUSG00000021892	3194	1884	37.8	2169	40.94	2384	43.45	1585	27.47	1270	24.38	1038	20.4	1769.99	-1.05718	0.163069	-6.48306	8.9882e-11	2.32644e-09	Down	14	31359880	31436078	-	Sh3bp5	SH3-domain binding protein 5 (BTK-associated) [Source:MGI Symbol%3BAcc:MGI:1344391]	GO:0035556:intracellular signal transduction;GO:0006469:negative regulation of protein kinase activity;	GO:0005739:mitochondrion;	GO:0004860:protein kinase inhibitor activity;GO:0017124:SH3 domain binding;	-
ENSMUSG00000039740	3450	657	12.2	552	9.65	790	13.33	452	7.25	364	6.47	371	6.75	547.068	-1.07727	0.166255	-6.47965	9.19359e-11	2.37397e-09	Down	4	47465067	47474333	-	Alg2	asparagine-linked glycosylation 2 (alpha-1%2C3-mannosyltransferase) [Source:MGI Symbol%3BAcc:MGI:1914731]	GO:0033577:protein glycosylation in endoplasmic reticulum;GO:0033554:cellular response to stress;GO:0006919:activation of cysteine-type endopeptidase activity involved in apoptotic process;GO:0006886:intracellular protein transport;GO:0006488:dolichol-linked oligosaccharide biosynthetic process;GO:0051592:response to calcium ion;	GO:0016021:integral component of membrane;GO:0031410:cytoplasmic vesicle;GO:0048471:perinuclear region of cytoplasm;GO:0005783:endoplasmic reticulum;GO:0005634:nucleus;	GO:0047485:protein N-terminus binding;GO:0043495:protein anchor;GO:0000033:alpha-1,3-mannosyltransferase activity;GO:0004378:GDP-Man:Man1GlcNAc2-PP-Dol alpha-1,3-mannosyltransferase activity;GO:0005509:calcium ion binding;GO:0060090:binding, bridging;GO:0033164:glycolipid 6-alpha-mannosyltransferase activity;GO:0048306:calcium-dependent protein binding;GO:0046982:protein heterodimerization activi…	K03843
ENSMUSG00000035769	4106	54	0.84	57	0.84	48	0.68	204	2.75	202	3.02	149	2.28	111.145	1.42784	0.220363	6.4795	9.20286e-11	2.37397e-09	Ups	9	119357381	119393797	+	Xylb	xylulokinase homolog (H. influenzae) [Source:MGI Symbol%3BAcc:MGI:2142985]	GO:0042732:D-xylose metabolic process;GO:0016310:phosphorylation;	-	GO:0004856:xylulokinase activity;GO:0005524:ATP binding;	K00854
ENSMUSG00000020077	2196	18215	531.53	20777	570.4	26564	704.24	10569	266.45	4376	122.2	5593	159.86	15212.8	-1.93762	0.299071	-6.4788	9.24568e-11	2.381e-09	Down	10	62493833	62527451	-	Srgn	serglycin [Source:MGI Symbol%3BAcc:MGI:97756]	GO:0030502:negative regulation of bone mineralization;GO:0050710:negative regulation of cytokine secretion;GO:0006915:apoptotic process;GO:0033382:maintenance of granzyme B location in T cell secretory granule;GO:0033373:maintenance of protease location in mast cell secretory granule;GO:0016485:protein processing;	GO:0042588:zymogen granule;GO:0000139:Golgi membrane;GO:0005615:extracellular space;GO:0042629:mast cell granule;	GO:0005518:collagen binding;	K06849
ENSMUSG00000011382	7408	180	1.56	128	1.04	126	0.99	419	3.13	457	3.78	378	3.2	265.613	1.17675	0.181764	6.47406	9.54028e-11	2.44862e-09	Ups	7	45470987	45488805	-	Dhdh	dihydrodiol dehydrogenase (dimeric) [Source:MGI Symbol%3BAcc:MGI:1919005]	GO:0055114:oxidation-reduction process;GO:0042843:D-xylose catabolic process;	-	GO:0047115:trans-1,2-dihydrobenzene-1,2-diol dehydrogenase activity;GO:0000166:nucleotide binding;GO:0047837:D-xylose 1-dehydrogenase (NADP+) activity;	K00078
ENSMUSG00000034205	5405	1898	22.5	341	3.8	2393	25.78	74	0.76	32	0.36	34	0.39	884.008	-3.98378	0.615656	-6.47079	9.74895e-11	2.4855e-09	Down	14	69609068	69695834	+	Loxl2	lysyl oxidase-like 2 [Source:MGI Symbol%3BAcc:MGI:2137913]	-	-	-	K00280
ENSMUSG00000026807	1873	5	0.17	7	0.23	10	0.31	62	1.83	67	2.19	61	2.04	32.1673	2.53852	0.392332	6.47033	9.779e-11	2.4859e-09	Ups	2	28700164	28813165	+	Ak8	adenylate kinase 8 [Source:MGI Symbol%3BAcc:MGI:1916120]	GO:0016310:phosphorylation;GO:0006139:nucleobase-containing compound metabolic process;GO:0021591:ventricular system development;	GO:0005829:cytosol;GO:0005737:cytoplasm;	GO:0004017:adenylate kinase activity;GO:0005524:ATP binding;GO:0004127:cytidylate kinase activity;	K00939
ENSMUSG00000032898	5545	136	1.57	132	1.44	107	1.12	374	3.73	359	3.97	290	3.28	220.192	1.09357	0.169504	6.45158	1.10689e-10	2.80333e-09	Ups	5	117976730	118010201	+	Fbxo21	F-box protein 21 [Source:MGI Symbol%3BAcc:MGI:1924223]	GO:0016567:protein ubiquitination;GO:0006511:ubiquitin-dependent protein catabolic process;	GO:0000151:ubiquitin ligase complex;	GO:0003677:DNA binding;GO:0004842:ubiquitin-protein transferase activity;	K10301
ENSMUSG00000015806	1788	436	15.63	216	7.28	265	8.63	1049	32.48	1145	39.27	1166	40.93	667.546	1.50292	0.23297	6.45113	1.11019e-10	2.80704e-09	Ups	5	45434021	45450236	-	Qdpr	quinoid dihydropteridine reductase [Source:MGI Symbol%3BAcc:MGI:97836]	GO:0055114:oxidation-reduction process;GO:0035690:cellular response to drug;GO:0001889:liver development;GO:0006729:tetrahydrobiopterin biosynthetic process;GO:0006559:L-phenylalanine catabolic process;GO:0033762:response to glucagon;GO:0010044:response to aluminum ion;GO:0010288:response to lead ion;	GO:0005829:cytosol;GO:0043005:neuron projection;GO:0005739:mitochondrion;	GO:0070404:NADH binding;GO:0004155:6,7-dihydropteridine reductase activity;GO:0070402:NADPH binding;GO:0042803:protein homodimerization activity;	K00357
ENSMUSG00000023034	3509	305	5.57	304	5.22	457	7.58	201	3.17	138	2.41	154	2.75	271.2	-1.42059	0.220222	-6.4507	1.11338e-10	2.81046e-09	Down	15	101254269	101274795	+	Nr4a1	nuclear receptor subfamily 4%2C group A%2C member 1 [Source:MGI Symbol%3BAcc:MGI:1352454]	GO:0001938:positive regulation of endothelial cell proliferation;GO:0035924:cellular response to vascular endothelial growth factor stimulus;GO:0035914:skeletal muscle cell differentiation;GO:0043154:negative regulation of cysteine-type endopeptidase activity involved in apoptotic process;GO:0043401:steroid hormone mediated signaling pathway;GO:0010035:response to inorganic substance;GO:0030522:i…	GO:0005667:transcription factor complex;	GO:0001077:RNA polymerase II core promoter proximal region sequence-specific DNA binding transcription factor activity involved in positive regulation of transcription;GO:0008270:zinc ion binding;GO:0003707:steroid hormone receptor activity;GO:0004879:ligand-activated sequence-specific DNA binding RNA polymerase II transcription factor activity;GO:0046982:protein heterodimerization activity;GO:00…	K04465
ENSMUSG00000092171	1475	526	22.85	396	16.19	581	22.93	297	11.15	151	6.28	154	6.55	367.632	-1.61911	0.251094	-6.44822	1.13171e-10	2.85203e-09	Down	17	35772450	35780687	+	4833427F10Rik	RIKEN cDNA 4833427F10 gene [Source:MGI Symbol%3BAcc:MGI:1921851]	-	-	-	-
ENSMUSG00000022146	12113	82	0.43	278	1.38	158	0.76	37	0.17	8	0.04	20	0.1	106.021	-2.95267	0.458073	-6.44585	1.14957e-10	2.89228e-09	Down	15	6813577	6874969	-	Osmr	oncostatin M receptor [Source:MGI Symbol%3BAcc:MGI:1330819]	GO:0038165:oncostatin-M-mediated signaling pathway;GO:0008284:positive regulation of cell proliferation;	GO:0005900:oncostatin-M receptor complex;	GO:0004924:oncostatin-M receptor activity;GO:0019838:growth factor binding;	K05057
ENSMUSG00000042105	8323	245	1.89	225	1.63	153	1.07	620	4.12	591	4.35	548	4.13	374.985	1.14445	0.177648	6.44225	1.17715e-10	2.95679e-09	Ups	7	128611328	128696425	+	Inpp5f	inositol polyphosphate-5-phosphatase F [Source:MGI Symbol%3BAcc:MGI:2141867]	GO:0014898:cardiac muscle hypertrophy in response to stress;GO:0031161:phosphatidylinositol catabolic process;GO:0051896:regulation of protein kinase B signaling;GO:0048015:phosphatidylinositol-mediated signaling;	-	GO:0042578:phosphoric ester hydrolase activity;	-
ENSMUSG00000030671	9114	334	2.35	369	2.44	230	1.47	969	5.89	887	5.97	777	5.35	560.795	1.14118	0.177296	6.43657	1.22206e-10	3.05956e-09	Ups	7	114415281	114539251	+	Pde3b	phosphodiesterase 3B%2C cGMP-inhibited [Source:MGI Symbol%3BAcc:MGI:1333863]	GO:0016525:negative regulation of angiogenesis;GO:0006198:cAMP catabolic process;GO:0050995:negative regulation of lipid catabolic process;GO:0007162:negative regulation of cell adhesion;GO:0031018:endocrine pancreas development;GO:0046676:negative regulation of insulin secretion;GO:0007165:signal transduction;GO:0042593:glucose homeostasis;	GO:0016021:integral component of membrane;GO:0005794:Golgi apparatus;GO:0032045:guanyl-nucleotide exchange factor complex;GO:0005783:endoplasmic reticulum;	GO:0008144:drug binding;GO:0051219:phosphoprotein binding;GO:0030552:cAMP binding;GO:0046872:metal ion binding;GO:0043422:protein kinase B binding;GO:0004119:cGMP-inhibited cyclic-nucleotide phosphodiesterase activity;GO:0004115:3',5'-cyclic-AMP phosphodiesterase activity;	K13296
ENSMUSG00000050627	5077	199	2.51	253	3	181	2.08	573	6.25	721	8.71	544	6.73	389.187	1.18374	0.184045	6.43181	1.26095e-10	3.15175e-09	Ups	9	114899341	114933987	-	Gpd1l	glycerol-3-phosphate dehydrogenase 1-like [Source:MGI Symbol%3BAcc:MGI:1289257]	GO:0002027:regulation of heart rate;GO:2000010:positive regulation of protein localization to cell surface;GO:0086005:ventricular cardiac muscle cell action potential;GO:0046168:glycerol-3-phosphate catabolic process;GO:2000649:regulation of sodium ion transmembrane transporter activity;GO:0010765:positive regulation of sodium ion transport;GO:0090038:negative regulation of protein kinase C signa…	GO:0009331:glycerol-3-phosphate dehydrogenase complex;GO:0005886:plasma membrane;	GO:0051287:NAD binding;GO:0017080:sodium channel regulator activity;GO:0004367:glycerol-3-phosphate dehydrogenase [NAD+] activity;GO:0042803:protein homodimerization activity;GO:0044325:ion channel binding;	K00006
ENSMUSG00000009292	12459	69	0.35	75	0.36	27	0.13	410	1.82	517	2.54	228	1.15	201.084	2.2582	0.351418	6.42598	1.31024e-10	3.26962e-09	Ups	10	77907722	77970563	-	Trpm2	transient receptor potential cation channel%2C subfamily M%2C member 2 [Source:MGI Symbol%3BAcc:MGI:1351901]	GO:0033194:response to hydroperoxide;GO:0070588:calcium ion transmembrane transport;GO:0071421:manganese ion transmembrane transport;GO:0035725:sodium ion transmembrane transport;	GO:0005886:plasma membrane;GO:0016021:integral component of membrane;	GO:0005272:sodium channel activity;GO:0005262:calcium channel activity;GO:0047631:ADP-ribose diphosphatase activity;GO:0005384:manganese ion transmembrane transporter activity;GO:0016787:hydrolase activity;GO:0005216:ion channel activity;	K04977
ENSMUSG00000067787	3043	2000	42.12	2031	40.24	2629	50.3	1473	26.8	970	19.55	1239	25.56	1782.81	-1.17641	0.183129	-6.42393	1.32804e-10	3.30865e-09	Down	2	157556362	157571274	-	Blcap	bladder cancer associated protein [Source:MGI Symbol%3BAcc:MGI:1858907]	GO:0007049:cell cycle;GO:0006915:apoptotic process;GO:0009749:response to glucose;GO:0007420:brain development;GO:0032880:regulation of protein localization;GO:0032024:positive regulation of insulin secretion;	GO:0016021:integral component of membrane;GO:0005737:cytoplasm;	GO:0005515:protein binding;	-
ENSMUSG00000042647	6516	82	0.81	60	0.56	59	0.53	226	1.92	225	2.12	193	1.86	132.235	1.31536	0.205029	6.4155	1.40364e-10	3.49129e-09	Ups	5	121596775	121618938	-	Acad12	acyl-Coenzyme A dehydrogenase family%2C member 12 [Source:MGI Symbol%3BAcc:MGI:2443320]	GO:0055114:oxidation-reduction process;	GO:0005739:mitochondrion;	GO:0016491:oxidoreductase activity;	K11729
ENSMUSG00000030275	14151	2009	9.1	3695	15.74	2863	11.78	1507	5.9	1398	6.06	1177	5.22	2196.85	-1.37813	0.215043	-6.40862	1.46843e-10	3.64651e-09	Down	6	143167221	143232307	+	Etnk1	ethanolamine kinase 1 [Source:MGI Symbol%3BAcc:MGI:1922570]	GO:0006646:phosphatidylethanolamine biosynthetic process;GO:0016310:phosphorylation;	GO:0005737:cytoplasm;	GO:0005524:ATP binding;GO:0004305:ethanolamine kinase activity;	K00894
ENSMUSG00000028128	2527	5919	150.1	3616	86.27	8894	204.9	1111	24.34	390	9.46	583	14.48	3741.18	-3.05207	0.476284	-6.40809	1.47357e-10	3.65336e-09	Down	3	121723537	121735048	+	F3	coagulation factor III [Source:MGI Symbol%3BAcc:MGI:88381]	GO:0001938:positive regulation of endothelial cell proliferation;GO:0007186:G-protein coupled receptor signaling pathway;GO:0032496:response to lipopolysaccharide;GO:0010641:positive regulation of platelet-derived growth factor receptor signaling pathway;GO:0009612:response to mechanical stimulus;GO:0045766:positive regulation of angiogenesis;GO:0070301:cellular response to hydrogen peroxide;GO:0…	GO:0005615:extracellular space;GO:0016021:integral component of membrane;GO:0005737:cytoplasm;GO:0009986:cell surface;GO:0005886:plasma membrane;GO:0031012:extracellular matrix;	GO:0004984:olfactory receptor activity;GO:0004930:G-protein coupled receptor activity;GO:0005543:phospholipid binding;GO:0002020:protease binding;	K03901
ENSMUSG00000026107	8498	914	6.89	761	5.4	1443	9.89	527	3.43	341	2.46	424	3.13	771.574	-1.56609	0.244446	-6.40669	1.48717e-10	3.67515e-09	Down	1	51465862	51478425	-	Nabp1	nucleic acid binding protein 1 [Source:MGI Symbol%3BAcc:MGI:1923258]	GO:0000075:cell cycle checkpoint;GO:0000724:double-strand break repair via homologous recombination;GO:0010212:response to ionizing radiation;	GO:0070876:SOSS complex;	GO:0003723:RNA binding;GO:0003697:single-stranded DNA binding;	K09228
ENSMUSG00000037370	10257	30	0.19	43	0.25	32	0.18	164	0.89	251	1.5	133	0.81	100.348	1.94899	0.304383	6.40308	1.52274e-10	3.75699e-09	Ups	10	24637914	24712159	-	Enpp1	ectonucleotide pyrophosphatase/phosphodiesterase 1 [Source:MGI Symbol%3BAcc:MGI:97370]	GO:0045719:negative regulation of glycogen biosynthetic process;GO:0030505:inorganic diphosphate transport;GO:0006955:immune response;GO:0031214:biomineral tissue development;GO:0046849:bone remodeling;GO:0009143:nucleoside triphosphate catabolic process;GO:0050427:3'-phosphoadenosine 5'-phosphosulfate metabolic process;GO:0030730:sequestering of triglyceride;GO:0030643:cellular phosphate ion hom…	GO:0009986:cell surface;GO:0005615:extracellular space;GO:0005886:plasma membrane;GO:0016021:integral component of membrane;	GO:0005044:scavenger receptor activity;GO:0047429:nucleoside-triphosphate diphosphatase activity;GO:0042803:protein homodimerization activity;GO:0004528:phosphodiesterase I activity;GO:0046872:metal ion binding;GO:0030247:polysaccharide binding;GO:0005158:insulin receptor binding;GO:0003676:nucleic acid binding;GO:0005524:ATP binding;GO:0035529:NADH pyrophosphatase activity;	K01513
ENSMUSG00000037295	7010	1386	12.67	1260	10.84	1595	13.25	1071	8.46	721	6.31	740	6.63	1161.12	-1.07399	0.167975	-6.39372	1.61897e-10	3.98157e-09	Down	4	134741554	134768024	-	Ldlrap1	low density lipoprotein receptor adaptor protein 1 [Source:MGI Symbol%3BAcc:MGI:2140175]	GO:0042982:amyloid precursor protein metabolic process;GO:0090003:regulation of establishment of protein localization to plasma membrane;GO:0043393:regulation of protein binding;GO:0008203:cholesterol metabolic process;GO:0031623:receptor internalization;GO:0009967:positive regulation of signal transduction;GO:0048260:positive regulation of receptor-mediated endocytosis;GO:0090118:receptor-mediat…	GO:0030122:AP-2 adaptor complex;GO:0055037:recycling endosome;GO:0009925:basal plasma membrane;GO:0005829:cytosol;GO:0005769:early endosome;GO:0030121:AP-1 adaptor complex;GO:0005883:neurofilament;GO:0009898:cytoplasmic side of plasma membrane;	GO:0005546:phosphatidylinositol-4,5-bisphosphate binding;GO:0035591:signaling adaptor activity;GO:0050750:low-density lipoprotein particle receptor binding;GO:0030159:receptor signaling complex scaffold activity;GO:0001540:beta-amyloid binding;GO:0001784:phosphotyrosine binding;GO:0035612:AP-2 adaptor complex binding;GO:0035615:clathrin adaptor activity;	K12474
ENSMUSG00000028756	2673	274	6.57	351	7.92	288	6.27	716	14.83	886	20.33	789	18.53	523.836	1.04351	0.163304	6.38997	1.65916e-10	4.07387e-09	Ups	4	138313409	138326307	-	Pink1	PTEN induced putative kinase 1 [Source:MGI Symbol%3BAcc:MGI:1916193]	GO:0090200:positive regulation of release of cytochrome c from mitochondria;GO:0031396:regulation of protein ubiquitination;GO:0033603:positive regulation of dopamine secretion;GO:0043123:positive regulation of I-kappaB kinase/NF-kappaB signaling;GO:0018105:peptidyl-serine phosphorylation;GO:0032226:positive regulation of synaptic transmission, dopaminergic;GO:0006950:response to stress;GO:004352…	GO:0005743:mitochondrial inner membrane;GO:0016021:integral component of membrane;GO:0005829:cytosol;GO:0005741:mitochondrial outer membrane;	GO:0055131:C3HC4-type RING finger domain binding;GO:0010857:calcium-dependent protein kinase activity;GO:0004674:protein serine/threonine kinase activity;GO:0031625:ubiquitin protein ligase binding;GO:0000287:magnesium ion binding;GO:0005524:ATP binding;	K05688
ENSMUSG00000015950	3663	3203	56.03	3351	55.15	1943	30.88	10034	151.65	8977	150.29	8484	145.37	5626.95	1.32905	0.208215	6.38309	1.73551e-10	4.25451e-09	Ups	5	134220053	134229625	-	Ncf1	neutrophil cytosolic factor 1 [Source:MGI Symbol%3BAcc:MGI:97283]	GO:0006742:NADP catabolic process;GO:0001878:response to yeast;GO:0002679:respiratory burst involved in defense response;GO:0008283:cell proliferation;GO:0042554:superoxide anion generation;GO:0006915:apoptotic process;GO:0007154:cell communication;GO:0050665:hydrogen peroxide biosynthetic process;GO:0070947:neutrophil mediated killing of fungus;GO:0006954:inflammatory response;GO:0006691:leukotr…	GO:0005794:Golgi apparatus;GO:0005829:cytosol;GO:0030425:dendrite;GO:0043025:neuronal cell body;GO:0043020:NADPH oxidase complex;GO:0005791:rough endoplasmic reticulum;	GO:0005515:protein binding;GO:0035091:phosphatidylinositol binding;GO:0016175:superoxide-generating NADPH oxidase activity;	K08011
ENSMUSG00000026627	2246	222	6.33	145	3.89	156	4.04	498	12.28	494	13.49	489	13.67	315.875	1.14997	0.180267	6.37926	1.7795e-10	4.35535e-09	Ups	1	191325912	191350914	+	Pacc1	proton activated chloride channel 1 [Source:MGI Symbol%3BAcc:MGI:1914200]	-	GO:0016021:integral component of membrane;	-	-
ENSMUSG00000024299	8254	153	1.19	94	0.69	98	0.69	386	2.59	496	3.69	350	2.66	245.909	1.46349	0.229484	6.37729	1.80243e-10	4.40444e-09	Ups	17	33524204	33553782	+	Adamts10	a disintegrin-like and metallopeptidase (reprolysin type) with thrombospondin type 1 motif%2C 10 [Source:MGI Symbol%3BAcc:MGI:2449112]	GO:0006508:proteolysis;GO:0007229:integrin-mediated signaling pathway;	GO:0001527:microfibril;GO:0005578:proteinaceous extracellular matrix;	GO:0004222:metalloendopeptidase activity;GO:0008270:zinc ion binding;GO:0005515:protein binding;	K08625
ENSMUSG00000017390	3263	67	1.32	49	0.91	16	0.29	324	5.5	372	6.99	235	4.52	161.348	2.3106	0.362485	6.37433	1.83759e-10	4.48319e-09	Ups	11	78322968	78327781	+	Aldoc	aldolase C%2C fructose-bisphosphate [Source:MGI Symbol%3BAcc:MGI:101863]	GO:0006096:glycolytic process;GO:0001666:response to hypoxia;GO:0031100:organ regeneration;GO:0010243:response to organonitrogen compound;GO:0006915:apoptotic process;GO:0051290:protein heterotetramerization;GO:0014070:response to organic cyclic compound;GO:0007568:aging;GO:0051289:protein homotetramerization;GO:0030388:fructose 1,6-bisphosphate metabolic process;GO:0006094:gluconeogenesis;GO:004…	GO:0030424:axon;GO:0005739:mitochondrion;GO:0005829:cytosol;GO:0005856:cytoskeleton;	GO:0004332:fructose-bisphosphate aldolase activity;GO:0008092:cytoskeletal protein binding;	K01623
ENSMUSG00000059013	5233	330	4.04	289	3.33	404	4.49	195	2.06	176	2.06	111	1.33	261.161	-1.39736	0.219527	-6.36531	1.94892e-10	4.7397e-09	Down	2	32721055	32755512	+	Sh2d3c	SH2 domain containing 3C [Source:MGI Symbol%3BAcc:MGI:1351631]	GO:0007169:transmembrane receptor protein tyrosine kinase signaling pathway;GO:0007264:small GTPase mediated signal transduction;	GO:0005737:cytoplasm;GO:0016020:membrane;	GO:0005085:guanyl-nucleotide exchange factor activity;GO:0005068:transmembrane receptor protein tyrosine kinase adaptor activity;	-
ENSMUSG00000048327	3137	90	1.84	127	2.44	104	1.93	48	0.85	28	0.55	21	0.42	73.8865	-1.97273	0.310117	-6.36125	2.00123e-10	4.85917e-09	Down	2	129268210	129297212	-	Ckap2l	cytoskeleton associated protein 2-like [Source:MGI Symbol%3BAcc:MGI:1917716]	-	GO:0005813:centrosome;	-	K16769
ENSMUSG00000002289	3541	10	0.18	12	0.2	4	0.07	120	1.88	52	0.9	121	2.14	48.0359	2.80948	0.442266	6.35247	2.11882e-10	5.12841e-09	Ups	17	33773750	33781830	-	Angptl4	angiopoietin-like 4 [Source:MGI Symbol%3BAcc:MGI:1888999]	GO:0001666:response to hypoxia;GO:0001525:angiogenesis;GO:0009267:cellular response to starvation;GO:0051260:protein homooligomerization;GO:0070328:triglyceride homeostasis;GO:0051005:negative regulation of lipoprotein lipase activity;GO:0030154:cell differentiation;GO:0045834:positive regulation of lipid metabolic process;GO:0043066:negative regulation of apoptotic process;	GO:0005615:extracellular space;GO:0005578:proteinaceous extracellular matrix;	GO:0004857:enzyme inhibitor activity;	K08767
ENSMUSG00000010663	4812	430	5.73	198	2.48	381	4.61	1317	15.15	1184	15.09	1417	18.48	767.016	1.57463	0.248075	6.34742	2.18956e-10	5.29127e-09	Ups	19	10182888	10196877	+	Fads1	fatty acid desaturase 1 [Source:MGI Symbol%3BAcc:MGI:1923517]	GO:0019369:arachidonic acid metabolic process;GO:0006810:transport;GO:0022900:electron transport chain;GO:0009267:cellular response to starvation;GO:0006636:unsaturated fatty acid biosynthetic process;GO:0042759:long-chain fatty acid biosynthetic process;	GO:0016021:integral component of membrane;GO:0005783:endoplasmic reticulum;GO:0005634:nucleus;	GO:0016213:linoleoyl-CoA desaturase activity;GO:0020037:heme binding;GO:0005506:iron ion binding;	K10224
ENSMUSG00000020205	2205	6625	192.53	2271	62.09	9399	248.16	628	15.77	246	6.84	421	11.98	3602.27	-3.43196	0.540851	-6.34548	2.21734e-10	5.34995e-09	Down	10	111506286	111508645	+	Phlda1	pleckstrin homology like domain%2C family A%2C member 1 [Source:MGI Symbol%3BAcc:MGI:1096880]	GO:0045210:FasL biosynthetic process;	GO:0005737:cytoplasm;GO:0043229:intracellular organelle;GO:0016020:membrane;GO:0005634:nucleus;GO:0031410:cytoplasmic vesicle;	GO:0005543:phospholipid binding;	-
ENSMUSG00000042099	3260	33	0.65	47	0.87	27	0.48	142	2.41	150	2.82	155	2.98	86.0262	1.66967	0.263365	6.33974	2.30148e-10	5.54421e-09	Ups	17	33810519	33822918	+	Kank3	KN motif and ankyrin repeat domains 3 [Source:MGI Symbol%3BAcc:MGI:1098615]	GO:0051497:negative regulation of stress fiber assembly;	GO:0005737:cytoplasm;	-	-
ENSMUSG00000001227	3968	182	2.94	216	3.28	140	2.05	662	9.24	917	14.17	479	7.58	402.914	1.54962	0.244479	6.33844	2.32097e-10	5.58237e-09	Ups	17	56123085	56140343	-	Sema6b	sema domain%2C transmembrane domain (TM)%2C and cytoplasmic domain%2C (semaphorin) 6B [Source:MGI Symbol%3BAcc:MGI:1202889]	GO:0030154:cell differentiation;GO:0007399:nervous system development;	GO:0016021:integral component of membrane;GO:0005886:plasma membrane;	GO:0030215:semaphorin receptor binding;GO:0004872:receptor activity;	K06842
ENSMUSG00000029561	6374	3708	37.28	17147	162.18	9205	84.08	1255	10.9	783	7.53	796	7.84	6021.42	-3.19821	0.505215	-6.33038	2.4455e-10	5.87266e-09	Down	5	114896936	114912234	+	Oasl2	2'-5' oligoadenylate synthetase-like 2 [Source:MGI Symbol%3BAcc:MGI:1344390]	GO:0006164:purine nucleotide biosynthetic process;GO:0045087:innate immune response;GO:0051607:defense response to virus;	-	GO:0046872:metal ion binding;GO:0003725:double-stranded RNA binding;GO:0005524:ATP binding;GO:0001730:2'-5'-oligoadenylate synthetase activity;	K14608
ENSMUSG00000014867	3281	13980	273.04	12153	223.31	17206	305.3	8373	141.28	7876	147.21	8416	161	11718.2	-1.13023	0.178575	-6.32917	2.46483e-10	5.9098e-09	Down	2	26920040	26933928	-	Surf4	surfeit gene 4 [Source:MGI Symbol%3BAcc:MGI:98445]	GO:0010638:positive regulation of organelle organization;GO:0007030:Golgi organization;GO:0034498:early endosome to Golgi transport;GO:0032527:protein exit from endoplasmic reticulum;	GO:0000139:Golgi membrane;GO:0005789:endoplasmic reticulum membrane;GO:0033116:endoplasmic reticulum-Golgi intermediate compartment membrane;GO:0016021:integral component of membrane;GO:0005794:Golgi apparatus;GO:0005793:endoplasmic reticulum-Golgi intermediate compartment;GO:0005783:endoplasmic reticulum;	GO:0005515:protein binding;	-
ENSMUSG00000030921	4111	2813	43.85	10974	160.93	5846	82.79	1673	22.53	1601	23.88	1390	21.22	4347.35	-2.25262	0.356367	-6.32106	2.59768e-10	6.20885e-09	Down	7	104409025	104465193	-	Trim30a	tripartite motif-containing 30A [Source:MGI Symbol%3BAcc:MGI:98178]	GO:0051865:protein autoubiquitination;GO:0006355:regulation of transcription, DNA-templated;GO:0045732:positive regulation of protein catabolic process;GO:0034122:negative regulation of toll-like receptor signaling pathway;GO:0032720:negative regulation of tumor necrosis factor production;GO:2000378:negative regulation of reactive oxygen species metabolic process;GO:0032715:negative regulation of…	GO:0005737:cytoplasm;GO:0005634:nucleus;	GO:0008270:zinc ion binding;GO:0003677:DNA binding;	K10648
ENSMUSG00000018916	800	1319	105.65	621	46.8	3541	257.69	89	6.16	23	1.76	49	3.84	1049.17	-3.94505	0.624694	-6.31518	2.69855e-10	6.43989e-09	Down	11	54247271	54249667	-	Csf2	colony stimulating factor 2 (granulocyte-macrophage) [Source:MGI Symbol%3BAcc:MGI:1339752]	GO:0010628:positive regulation of gene expression;GO:0043066:negative regulation of apoptotic process;GO:0032747:positive regulation of interleukin-23 production;GO:0042116:macrophage activation;GO:0010744:positive regulation of macrophage derived foam cell differentiation;GO:0001892:embryonic placenta development;GO:0042523:positive regulation of tyrosine phosphorylation of Stat5 protein;GO:0006…	GO:0005615:extracellular space;	GO:0008083:growth factor activity;GO:0005125:cytokine activity;GO:0005129:granulocyte macrophage colony-stimulating factor receptor binding;	K05427
ENSMUSG00000093482	3646	41	0.72	13	0.21	21	0.34	133	2.02	186	3.13	213	3.67	93.1399	2.32506	0.368371	6.31172	2.75955e-10	6.57521e-09	Ups	6	6248659	6378675	+	Gm20619	predicted gene 20619 [Source:MGI Symbol%3BAcc:MGI:5313066]	-	-	-	-
ENSMUSG00000032377	3590	8	0.14	17	0.29	14	0.23	83	1.28	76	1.3	89	1.56	43.9387	2.18536	0.346385	6.30907	2.80725e-10	6.67847e-09	Ups	9	92457373	92492456	+	Plscr4	phospholipid scramblase 4 [Source:MGI Symbol%3BAcc:MGI:2143267]	GO:0071222:cellular response to lipopolysaccharide;	GO:0005886:plasma membrane;GO:0016021:integral component of membrane;	GO:0042609:CD4 receptor binding;GO:0019899:enzyme binding;	-
ENSMUSG00000007987	3608	719	12.77	1541	25.75	972	15.68	509	7.81	448	7.61	366	6.37	796.387	-1.57963	0.250392	-6.30863	2.8152e-10	6.68698e-09	Down	5	136908150	136915404	+	Ift22	intraflagellar transport 22 [Source:MGI Symbol%3BAcc:MGI:1914536]	GO:0007264:small GTPase mediated signal transduction;	-	GO:0005525:GTP binding;	K07935
ENSMUSG00000022240	10316	55	0.34	14	0.08	48	0.27	3	0.02	0	0	1	0.01	22.3414	-3.78945	0.600875	-6.30655	2.85325e-10	6.76685e-09	Down	15	30172593	31029341	+	Ctnnd2	catenin (cadherin associated protein)%2C delta 2 [Source:MGI Symbol%3BAcc:MGI:1195966]	GO:0007612:learning;GO:0006355:regulation of transcription, DNA-templated;GO:0001763:morphogenesis of a branching structure;GO:0048167:regulation of synaptic plasticity;GO:0007155:cell adhesion;GO:0007275:multicellular organismal development;GO:0006351:transcription, DNA-templated;	GO:0005912:adherens junction;GO:0014069:postsynaptic density;GO:0005634:nucleus;GO:0030054:cell junction;	GO:0005515:protein binding;	K04534
ENSMUSG00000000489	4161	789	12.15	866	12.55	666	9.32	467	6.21	264	3.89	425	6.41	601.947	-1.31344	0.208361	-6.30367	2.90672e-10	6.87234e-09	Down	15	79995874	80014977	-	Pdgfb	platelet derived growth factor%2C B polypeptide [Source:MGI Symbol%3BAcc:MGI:97528]	GO:0048146:positive regulation of fibroblast proliferation;GO:0072264:metanephric glomerular endothelium development;GO:0032868:response to insulin;GO:0014911:positive regulation of smooth muscle cell migration;GO:0051781:positive regulation of cell division;GO:0043406:positive regulation of MAP kinase activity;GO:1900127:positive regulation of hyaluronan biosynthetic process;GO:0001892:embryonic…	GO:0005737:cytoplasm;GO:0009986:cell surface;GO:0005576:extracellular region;GO:0016323:basolateral plasma membrane;	GO:0008083:growth factor activity;GO:0042056:chemoattractant activity;GO:0046982:protein heterodimerization activity;GO:0042803:protein homodimerization activity;GO:0005161:platelet-derived growth factor receptor binding;GO:0048407:platelet-derived growth factor binding;GO:0016176:superoxide-generating NADPH oxidase activator activity;GO:0005518:collagen binding;	K17386
ENSMUSG00000007655	3444	7911	147.2	4478	78.39	5340	90.27	2713	43.61	976	17.38	1683	30.67	4078.46	-1.96659	0.312088	-6.30139	2.94986e-10	6.95286e-09	Down	6	17306335	17341452	+	Cav1	caveolin 1%2C caveolae protein [Source:MGI Symbol%3BAcc:MGI:102709]	GO:0010952:positive regulation of peptidase activity;GO:0033344:cholesterol efflux;GO:2000811:negative regulation of anoikis;GO:0009267:cellular response to starvation;GO:0051899:membrane depolarization;GO:0060056:mammary gland involution;GO:0045019:negative regulation of nitric oxide biosynthetic process;GO:0000188:inactivation of MAPK activity;GO:2001244:positive regulation of intrinsic apoptot…	GO:0005929:cilium;GO:0005925:focal adhesion;GO:0043234:protein complex;GO:0009925:basal plasma membrane;GO:0016324:apical plasma membrane;GO:0005938:cell cortex;GO:0002080:acrosomal membrane;GO:0005811:lipid particle;GO:0005778:peroxisomal membrane;GO:0009986:cell surface;GO:0005739:mitochondrion;GO:0005768:endosome;GO:0005829:cytosol;GO:0048471:perinuclear region of cytoplasm;GO:0005901:caveola;…	GO:0019900:kinase binding;GO:0005198:structural molecule activity;GO:0050998:nitric-oxide synthase binding;GO:0005113:patched binding;GO:0016504:peptidase activator activity;GO:0019905:syntaxin binding;GO:0032947:protein complex scaffold;GO:0015485:cholesterol binding;	K06278
ENSMUSG00000006418	3356	1930	36.85	4284	76.96	2987	51.82	1399	23.08	1174	21.45	1182	22.11	2267.67	-1.58109	0.251006	-6.29902	2.99536e-10	7.04924e-09	Down	2	167492645	167516173	+	Rnf114	ring finger protein 114 [Source:MGI Symbol%3BAcc:MGI:1933159]	GO:0007275:multicellular organismal development;GO:0030154:cell differentiation;GO:0007283:spermatogenesis;	GO:0005622:intracellular;	GO:0008270:zinc ion binding;	K15697
ENSMUSG00000025545	1444	16	0.71	35	1.46	16	0.65	119	4.56	132	5.61	127	5.52	68.3712	2.04422	0.324753	6.29467	3.08046e-10	7.23838e-09	Ups	14	122181704	122402234	+	Clybl	citrate lyase beta like [Source:MGI Symbol%3BAcc:MGI:1916884]	GO:0006725:cellular aromatic compound metabolic process;	GO:0005739:mitochondrion;GO:0009346:citrate lyase complex;	GO:0046872:metal ion binding;GO:0008815:citrate (pro-3S)-lyase activity;	K11390
ENSMUSG00000027763	18717	599	2.05	902	2.91	496	1.54	2065	6.11	2279	7.47	2083	6.99	1321.04	1.32397	0.210435	6.29157	3.14275e-10	7.36212e-09	Ups	3	60472830	60629750	+	Mbnl1	muscleblind like splicing factor 1 [Source:MGI Symbol%3BAcc:MGI:1928482]	GO:0006376:mRNA splice site selection;GO:0007519:skeletal muscle tissue development;GO:0000381:regulation of alternative mRNA splicing, via spliceosome;GO:0045445:myoblast differentiation;GO:0043484:regulation of RNA splicing;GO:0007399:nervous system development;GO:0000380:alternative mRNA splicing, via spliceosome;GO:0001701:in utero embryonic development;GO:0030326:embryonic limb morphogenesis;	GO:0010494:cytoplasmic stress granule;GO:0005634:nucleus;	GO:0008270:zinc ion binding;GO:0003725:double-stranded RNA binding;GO:0046872:metal ion binding;GO:0005515:protein binding;	K14943
ENSMUSG00000036285	4029	141	2.24	118	1.77	114	1.65	329	4.52	308	4.69	317	4.94	210.163	1.00737	0.160209	6.28784	3.21919e-10	7.52965e-09	Ups	5	77294182	77310084	-	Noa1	nitric oxide associated 1 [Source:MGI Symbol%3BAcc:MGI:1914306]	GO:0010941:regulation of cell death;GO:0032543:mitochondrial translation;GO:0006915:apoptotic process;GO:0043457:regulation of cellular respiration;GO:0042254:ribosome biogenesis;GO:0001881:receptor recycling;GO:0001662:behavioral fear response;GO:0007041:lysosomal transport;GO:0008104:protein localization;GO:0035249:synaptic transmission, glutamatergic;GO:0006656:phosphatidylcholine biosynthetic…	GO:0005743:mitochondrial inner membrane;GO:0031982:vesicle;GO:0030426:growth cone;GO:0014069:postsynaptic density;GO:0043234:protein complex;GO:0030027:lamellipodium;GO:0005829:cytosol;GO:0030424:axon;GO:0016021:integral component of membrane;GO:0005769:early endosome;GO:0005794:Golgi apparatus;GO:0005634:nucleus;GO:0005813:centrosome;GO:0043025:neuronal cell body;GO:0001726:ruffle;GO:0031314:ext…	GO:0005525:GTP binding;GO:0003924:GTPase activity;GO:0042803:protein homodimerization activity;GO:0004142:diacylglycerol cholinephosphotransferase activity;GO:0005543:phospholipid binding;GO:0046872:metal ion binding;GO:0043539:protein serine/threonine kinase activator activity;GO:0017137:Rab GTPase binding;GO:0017112:Rab guanyl-nucleotide exchange factor activity;GO:0030676:Rac guanyl-nucleotide…	K09228
ENSMUSG00000031453	5095	857	10.78	1157	13.69	786	8.98	2867	31.15	3231	38.89	2184	26.91	1739.54	1.20333	0.191575	6.28125	3.35855e-10	7.84363e-09	Ups	8	13566948	13677603	-	Rasa3	RAS p21 protein activator 3 [Source:MGI Symbol%3BAcc:MGI:1197013]	GO:0046580:negative regulation of Ras protein signal transduction;	GO:0031235:intrinsic component of the cytoplasmic side of the plasma membrane;GO:0005737:cytoplasm;	GO:0015278:calcium-release channel activity;GO:0005543:phospholipid binding;GO:0046872:metal ion binding;	K12380
ENSMUSG00000021322	5925	6256	67.66	8203	83.47	5962	58.58	3273	30.58	4260	44.09	3636	38.52	5453.62	-1.17954	0.187901	-6.27744	3.44202e-10	8.0263e-09	Down	13	20794113	21036617	+	Aoah	acyloxyacyl hydrolase [Source:MGI Symbol%3BAcc:MGI:1350928]	GO:0008653:lipopolysaccharide metabolic process;GO:0050728:negative regulation of inflammatory response;	GO:0005576:extracellular region;	GO:0050528:acyloxyacyl hydrolase activity;	K01065
ENSMUSG00000021238	5784	74	0.82	98	1.02	97	0.98	260	2.49	258	2.74	269	2.92	166.427	1.1923	0.189978	6.27601	3.4738e-10	8.08809e-09	Ups	12	84430717	84451004	-	Aldh6a1	aldehyde dehydrogenase family 6%2C subfamily A1 [Source:MGI Symbol%3BAcc:MGI:1915077]	GO:0050873:brown fat cell differentiation;GO:0055114:oxidation-reduction process;GO:0019484:beta-alanine catabolic process;GO:0006210:thymine catabolic process;GO:0006574:valine catabolic process;	GO:0005739:mitochondrion;GO:0005730:nucleolus;	GO:0016790:thiolester hydrolase activity;GO:0004491:methylmalonate-semialdehyde dehydrogenase (acylating) activity;GO:0018478:malonate-semialdehyde dehydrogenase (acetylating) activity;GO:0000062:fatty-acyl-CoA binding;	K00140
ENSMUSG00000073980	845	62	4.7	88	6.28	70	4.82	28	1.83	16	1.16	20	1.49	50.3481	-2.00907	0.320135	-6.27567	3.48126e-10	8.09315e-09	Down	17	36137188	36139105	-	Gm9574	predicted gene 9574 [Source:MGI Symbol%3BAcc:MGI:3809525]	-	-	-	K06751
ENSMUSG00000056220	6391	6765	67.83	6729	63.48	7625	69.46	4771	41.33	2539	24.36	3109	30.53	5457.5	-1.33636	0.213047	-6.2726	3.55064e-10	8.24189e-09	Down	1	149829618	149961290	-	Pla2g4a	phospholipase A2%2C group IVA (cytosolic%2C calcium-dependent) [Source:MGI Symbol%3BAcc:MGI:1195256]	GO:0043065:positive regulation of apoptotic process;GO:0030501:positive regulation of bone mineralization;GO:0031340:positive regulation of vesicle fusion;GO:0008284:positive regulation of cell proliferation;GO:0031622:positive regulation of fever generation;GO:0042542:response to hydrogen peroxide;GO:0001554:luteolysis;GO:0051384:response to glucocorticoid;GO:0031394:positive regulation of prost…	GO:0005783:endoplasmic reticulum;GO:0005829:cytosol;GO:0042588:zymogen granule;GO:0048471:perinuclear region of cytoplasm;GO:0005794:Golgi apparatus;GO:0005634:nucleus;	GO:0005544:calcium-dependent phospholipid binding;GO:0004622:lysophospholipase activity;GO:0047498:calcium-dependent phospholipase A2 activity;GO:0005509:calcium ion binding;	K16342
ENSMUSG00000001924	4819	11508	153.03	14216	177.85	10836	130.91	8525	97.94	6364	80.99	6996	91.12	10022.2	-1.06421	0.169792	-6.26776	3.66281e-10	8.4894e-09	Down	X	20658326	20683179	+	Uba1	ubiquitin-like modifier activating enzyme 1 [Source:MGI Symbol%3BAcc:MGI:98890]	GO:0016567:protein ubiquitination;GO:0006464:cellular protein modification process;	-	GO:0016874:ligase activity;GO:0008641:small protein activating enzyme activity;GO:0005524:ATP binding;	K03178
ENSMUSG00000053338	2066	5045	156.48	1863	54.36	3535	99.61	518	13.88	197	5.85	461	14.01	2113.69	-3.02434	0.482659	-6.266	3.70439e-10	8.57277e-09	Down	7	3486500	3502624	-	Tarm1	T cell-interacting%2C activating receptor on myeloid cells 1 [Source:MGI Symbol%3BAcc:MGI:2442280]	-	GO:0016021:integral component of membrane;	-	-
ENSMUSG00000049709	4504	12	0.17	16	0.21	13	0.17	79	0.97	73	0.99	83	1.16	42.3659	2.06044	0.328845	6.26569	3.71178e-10	8.5769e-09	Ups	7	108921852	108930178	-	Nlrp10	NLR family%2C pyrin domain containing 10 [Source:MGI Symbol%3BAcc:MGI:2444084]	GO:0050829:defense response to Gram-negative bacterium;GO:0035397:helper T cell enhancement of adaptive immune response;GO:0036336:dendritic cell migration;GO:2000318:positive regulation of T-helper 17 type immune response;GO:2000484:positive regulation of interleukin-8 secretion;GO:0045087:innate immune response;GO:2000778:positive regulation of interleukin-6 secretion;GO:0002827:positive regula…	GO:0005737:cytoplasm;GO:0019897:extrinsic component of plasma membrane;	GO:0017111:nucleoside-triphosphatase activity;GO:0005524:ATP binding;	-
ENSMUSG00000027429	6302	2443	24.84	1866	17.85	3456	31.93	1347	11.83	1107	10.77	1244	12.39	1993.13	-1.375	0.219545	-6.26296	3.77742e-10	8.71542e-09	Down	2	144556229	144590749	+	Sec23b	SEC23 homolog B%2C COPII coat complex component [Source:MGI Symbol%3BAcc:MGI:1350925]	GO:0006886:intracellular protein transport;GO:0006888:ER to Golgi vesicle-mediated transport;	GO:0005794:Golgi apparatus;GO:0030127:COPII vesicle coat;GO:0005783:endoplasmic reticulum;GO:0048471:perinuclear region of cytoplasm;	GO:0008270:zinc ion binding;	K14006
ENSMUSG00000027488	3094	117	2.42	177	3.45	98	1.84	456	8.16	485	9.61	384	7.79	268.11	1.38545	0.221279	6.2611	3.82276e-10	8.80674e-09	Ups	2	154376313	154408099	-	Snta1	syntrophin%2C acidic 1 [Source:MGI Symbol%3BAcc:MGI:101772]	GO:0007528:neuromuscular junction development;GO:0003117:regulation of vasoconstriction by circulating norepinephrine;	GO:0030054:cell junction;GO:0043234:protein complex;GO:0005856:cytoskeleton;GO:0031594:neuromuscular junction;GO:0045211:postsynaptic membrane;GO:0042383:sarcolemma;GO:0005737:cytoplasm;	GO:0005516:calmodulin binding;GO:0005543:phospholipid binding;GO:0030165:PDZ domain binding;GO:0003779:actin binding;	-
ENSMUSG00000026883	8366	1284	9.84	1160	8.36	1396	9.71	1021	6.76	716	5.25	672	5.04	1067.99	-1.00516	0.160825	-6.24999	4.10481e-10	9.41399e-09	Down	2	35558266	35730994	+	Dab2ip	disabled 2 interacting protein [Source:MGI Symbol%3BAcc:MGI:1916851]	GO:0043065:positive regulation of apoptotic process;GO:0016525:negative regulation of angiogenesis;GO:0050680:negative regulation of epithelial cell proliferation;GO:0071364:cellular response to epidermal growth factor stimulus;GO:0032088:negative regulation of NF-kappaB transcription factor activity;GO:0046580:negative regulation of Ras protein signal transduction;GO:0010596:negative regulation …	GO:0031235:intrinsic component of the cytoplasmic side of the plasma membrane;GO:0005737:cytoplasm;	GO:0042803:protein homodimerization activity;GO:0035591:signaling adaptor activity;GO:0005123:death receptor binding;GO:0047485:protein N-terminus binding;GO:0005543:phospholipid binding;GO:0051721:protein phosphatase 2A binding;GO:0031434:mitogen-activated protein kinase kinase binding;GO:0071889:14-3-3 protein binding;GO:0031435:mitogen-activated protein kinase kinase kinase binding;	K17633;K17631
ENSMUSG00000065954	11920	963	5.18	645	3.26	794	3.88	2032	9.44	2263	11.64	1953	10.28	1369.23	1.03165	0.165218	6.24419	4.2599e-10	9.75505e-09	Ups	8	25154552	25256588	-	Tacc1	transforming%2C acidic coiled-coil containing protein 1 [Source:MGI Symbol%3BAcc:MGI:2443510]	GO:0021987:cerebral cortex development;GO:0032886:regulation of microtubule-based process;GO:0022027:interkinetic nuclear migration;GO:0000226:microtubule cytoskeleton organization;GO:0007049:cell cycle;GO:0022008:neurogenesis;GO:0051301:cell division;GO:0044763:single-organism cellular process;	GO:0005737:cytoplasm;GO:0045111:intermediate filament cytoskeleton;GO:0005634:nucleus;GO:0015630:microtubule cytoskeleton;GO:0005856:cytoskeleton;	GO:0019904:protein domain specific binding;GO:0005515:protein binding;	K14281
ENSMUSG00000051098	3957	12	0.19	13	0.2	2	0.03	90	1.26	94	1.46	67	1.06	41.9075	2.60115	0.416936	6.23873	4.41152e-10	1.00721e-08	Ups	13	81711341	81753275	+	Mblac2	metallo-beta-lactamase domain containing 2 [Source:MGI Symbol%3BAcc:MGI:1920102]	-	-	GO:0016787:hydrolase activity;GO:0046872:metal ion binding;	-
ENSMUSG00000030541	2588	254	6.29	346	8.06	146	3.28	950	20.32	1044	24.74	908	22.02	566.994	1.57514	0.252495	6.23829	4.42369e-10	1.00848e-08	Ups	7	80094846	80115392	-	Idh2	isocitrate dehydrogenase 2 (NADP+)%2C mitochondrial [Source:MGI Symbol%3BAcc:MGI:96414]	GO:0006099:tricarboxylic acid cycle;GO:0006102:isocitrate metabolic process;GO:0006950:response to stress;GO:0006097:glyoxylate cycle;GO:0006103:2-oxoglutarate metabolic process;	GO:0005743:mitochondrial inner membrane;	GO:0051287:NAD binding;GO:0004450:isocitrate dehydrogenase (NADP+) activity;GO:0000287:magnesium ion binding;	K00031
ENSMUSG00000021806	5174	42	0.52	80	0.93	44	0.5	10	0.11	11	0.13	9	0.11	35.3236	-2.54625	0.408203	-6.23771	4.44037e-10	1.01078e-08	Down	14	19751265	19811787	+	Nid2	nidogen 2 [Source:MGI Symbol%3BAcc:MGI:1298229]	GO:0007160:cell-matrix adhesion;	GO:0005604:basement membrane;GO:0009986:cell surface;	GO:0005509:calcium ion binding;GO:0005515:protein binding;	K06826
ENSMUSG00000041235	13786	1224	5.69	2976	13.01	2055	8.68	979	3.93	561	2.5	524	2.39	1467.12	-1.86293	0.299547	-6.21917	4.99793e-10	1.13601e-08	Down	4	8690406	8867659	+	Chd7	chromodomain helicase DNA binding protein 7 [Source:MGI Symbol%3BAcc:MGI:2444748]	GO:0001501:skeletal system development;GO:0003007:heart morphogenesis;GO:0060123:regulation of growth hormone secretion;GO:0060021:palate development;GO:0030217:T cell differentiation;GO:0007605:sensory perception of sound;GO:0051297:centrosome organization;GO:0007417:central nervous system development;GO:0048844:artery morphogenesis;GO:0007051:spindle organization;GO:0035116:embryonic hindlimb m…	GO:0016581:NuRD complex;GO:0005737:cytoplasm;GO:0005813:centrosome;	GO:0005515:protein binding;GO:0046872:metal ion binding;GO:0004386:helicase activity;GO:0003677:DNA binding;GO:0003682:chromatin binding;GO:0005524:ATP binding;GO:0000166:nucleotide binding;GO:0043167:ion binding;GO:0016817:hydrolase activity, acting on acid anhydrides;GO:0003676:nucleic acid binding;	K14437
ENSMUSG00000071713	7277	13261	116.78	13736	113.8	11444	91.56	44439	338.08	32721	275.75	29626	255.53	22801.1	1.11182	0.179039	6.20996	5.29982e-10	1.19928e-08	Ups	15	78325752	78353847	+	Csf2rb	colony stimulating factor 2 receptor%2C beta%2C low-affinity (granulocyte-macrophage) [Source:MGI Symbol%3BAcc:MGI:1339759]	GO:0019221:cytokine-mediated signaling pathway;	GO:0016021:integral component of membrane;	GO:0004896:cytokine receptor activity;GO:0005515:protein binding;	K04738
ENSMUSG00000038059	6828	641	6.02	847	7.48	749	6.39	535	4.34	332	2.98	307	2.82	588.131	-1.25333	0.201968	-6.20557	5.44983e-10	1.2314e-08	Down	18	60474191	60501987	-	Smim3	small integral membrane protein 3 [Source:MGI Symbol%3BAcc:MGI:1917088]	-	GO:0016021:integral component of membrane;	-	-
ENSMUSG00000026074	9579	11040	73.85	8726	54.92	13568	82.46	6260	36.18	4750	30.41	3213	21.05	8288.01	-1.53179	0.246892	-6.20429	5.49451e-10	1.23784e-08	Down	1	39900913	40026310	+	Map4k4	mitogen-activated protein kinase kinase kinase kinase 4 [Source:MGI Symbol%3BAcc:MGI:1349394]	GO:0006468:protein phosphorylation;GO:0046328:regulation of JNK cascade;GO:0006950:response to stress;	GO:0005737:cytoplasm;	GO:0004674:protein serine/threonine kinase activity;GO:0005524:ATP binding;GO:0005515:protein binding;	K04407
ENSMUSG00000025746	2428	26478	698.82	4040	100.31	54907	1316.55	599	13.66	237	5.99	458	11.84	16163.6	-4.11271	0.663102	-6.20224	5.5666e-10	1.25123e-08	Down	5	30013114	30019981	+	Il6	interleukin 6 [Source:MGI Symbol%3BAcc:MGI:96559]	GO:0032966:negative regulation of collagen biosynthetic process;GO:1901215:negative regulation of neuron death;GO:0051971:positive regulation of transmission of nerve impulse;GO:0042102:positive regulation of T cell proliferation;GO:0051024:positive regulation of immunoglobulin secretion;GO:0051384:response to glucocorticoid;GO:0031175:neuron projection development;GO:0008360:regulation of cell s…	GO:0009897:external side of plasma membrane;GO:0005615:extracellular space;GO:0005896:interleukin-6 receptor complex;	GO:0008083:growth factor activity;GO:0005138:interleukin-6 receptor binding;GO:0005125:cytokine activity;	K05405
ENSMUSG00000059316	4412	2100	30.5	1743	23.82	2715	35.83	1460	18.32	1095	15.22	1016	14.45	1746.04	-1.19945	0.193452	-6.20026	5.63709e-10	1.26438e-08	Down	2	29802634	29817522	+	Slc27a4	solute carrier family 27 (fatty acid transporter)%2C member 4 [Source:MGI Symbol%3BAcc:MGI:1347347]	GO:0042760:very long-chain fatty acid catabolic process;GO:0043588:skin development;GO:0044539:long-chain fatty acid import;GO:0001676:long-chain fatty acid metabolic process;GO:0001579:medium-chain fatty acid transport;	GO:0016021:integral component of membrane;GO:0031526:brush border membrane;GO:0005902:microvillus;GO:0005789:endoplasmic reticulum membrane;	GO:0000166:nucleotide binding;GO:0004467:long-chain fatty acid-CoA ligase activity;GO:0031957:very long-chain fatty acid-CoA ligase activity;	K08745
ENSMUSG00000032392	3886	200	3.3	204	3.16	276	4.13	129	1.84	122	1.93	98	1.58	178.072	-1.27578	0.205773	-6.19994	5.64836e-10	1.26505e-08	Down	9	65195353	65239224	+	Parp16	poly (ADP-ribose) polymerase family%2C member 16 [Source:MGI Symbol%3BAcc:MGI:2446133]	GO:0006986:response to unfolded protein;	GO:0005789:endoplasmic reticulum membrane;GO:0031965:nuclear membrane;GO:0016021:integral component of membrane;GO:0005634:nucleus;GO:0005783:endoplasmic reticulum;	GO:0003956:NAD(P)+-protein-arginine ADP-ribosyltransferase activity;GO:0003950:NAD+ ADP-ribosyltransferase activity;	K00774
ENSMUSG00000041607	8469	344	2.6	534	3.8	226	1.55	1650	10.79	1439	10.42	1246	9.23	842.243	1.58037	0.25495	6.19876	5.69095e-10	1.27273e-08	Ups	18	82475146	82585637	+	Mbp	myelin basic protein [Source:MGI Symbol%3BAcc:MGI:96925]	GO:0042552:myelination;GO:0009636:response to toxic substance;GO:0061024:membrane organization;GO:0050771:negative regulation of axonogenesis;GO:0006955:immune response;	GO:0043218:compact myelin;GO:0043025:neuronal cell body;GO:0005737:cytoplasm;GO:0033269:internode region of axon;GO:0005634:nucleus;GO:0005886:plasma membrane;	GO:0019911:structural constituent of myelin sheath;GO:0002020:protease binding;GO:0030246:carbohydrate binding;	K17269
ENSMUSG00000021048	4442	241	3.48	214	2.9	125	1.64	630	7.85	652	9	608	8.59	386.696	1.34048	0.216364	6.19549	5.81026e-10	1.29562e-08	Ups	12	76255298	76319803	+	Mthfd1	methylenetetrahydrofolate dehydrogenase (NADP+ dependent)%2C methenyltetrahydrofolate cyclohydrolase%2C formyltetrahydrofolate synthase [Source:MGI Symbol%3BAcc:MGI:1342005]	GO:0009086:methionine biosynthetic process;GO:0055114:oxidation-reduction process;GO:0006164:purine nucleotide biosynthetic process;GO:0000105:histidine biosynthetic process;GO:0009396:folic acid-containing compound biosynthetic process;GO:0006730:one-carbon metabolic process;	GO:0005829:cytosol;GO:0005739:mitochondrion;	GO:0004488:methylenetetrahydrofolate dehydrogenase (NADP+) activity;GO:0004477:methenyltetrahydrofolate cyclohydrolase activity;GO:0005524:ATP binding;GO:0004329:formate-tetrahydrofolate ligase activity;	K00288
ENSMUSG00000023341	3614	135	2.39	1909	31.85	608	9.79	14	0.21	9	0.15	12	0.21	499.674	-4.13076	0.666925	-6.19374	5.87549e-10	1.30826e-08	Down	16	97535308	97560900	+	Mx2	MX dynamin-like GTPase 2 [Source:MGI Symbol%3BAcc:MGI:97244]	GO:0034340:response to type I interferon;GO:0045071:negative regulation of viral genome replication;GO:0051607:defense response to virus;	GO:0005829:cytosol;GO:0048471:perinuclear region of cytoplasm;	GO:0003924:GTPase activity;GO:0005525:GTP binding;GO:0000166:nucleotide binding;	K14754
ENSMUSG00000040591	5202	19	0.23	25	0.29	17	0.19	97	1.03	93	1.1	96	1.16	53.5789	1.81083	0.292435	6.19225	5.93109e-10	1.31872e-08	Ups	2	91275068	91444704	-	1110051M20Rik	RIKEN cDNA 1110051M20 gene [Source:MGI Symbol%3BAcc:MGI:1915079]	-	-	-	K12493
ENSMUSG00000031530	2740	497	11.62	445	9.79	263	5.59	139	2.81	82	1.84	175	4.01	282.441	-1.84321	0.297738	-6.19071	5.98943e-10	1.32976e-08	Down	8	34807297	34819894	+	Dusp4	dual specificity phosphatase 4 [Source:MGI Symbol%3BAcc:MGI:2442191]	GO:0035335:peptidyl-tyrosine dephosphorylation;GO:0000188:inactivation of MAPK activity;GO:0001706:endoderm formation;GO:0010033:response to organic substance;	GO:0005654:nucleoplasm;	GO:0017017:MAP kinase tyrosine/serine/threonine phosphatase activity;GO:0004725:protein tyrosine phosphatase activity;GO:0008330:protein tyrosine/threonine phosphatase activity;	K04459
ENSMUSG00000041132	3813	63	1.06	86	1.36	59	0.9	224	3.25	316	5.08	224	3.69	151.643	1.4985	0.242109	6.18935	6.04115e-10	1.3393e-08	Ups	5	150571644	150597188	-	N4bp2l1	NEDD4 binding protein 2-like 1 [Source:MGI Symbol%3BAcc:MGI:2140872]	-	-	-	-
ENSMUSG00000024807	4859	1501	19.8	1656	20.55	2062	24.71	1011	11.52	1202	15.17	932	12.04	1436.95	-1.05225	0.170189	-6.18282	6.29652e-10	1.38987e-08	Down	19	6046576	6053712	+	Syvn1	synovial apoptosis inhibitor 1%2C synoviolin [Source:MGI Symbol%3BAcc:MGI:1921376]	GO:0030433:ER-associated ubiquitin-dependent protein catabolic process;GO:0043066:negative regulation of apoptotic process;GO:0016567:protein ubiquitination;GO:0006987:activation of signaling protein activity involved in unfolded protein response;GO:0001701:in utero embryonic development;GO:0018279:protein N-linked glycosylation via asparagine;GO:0006986:response to unfolded protein;	GO:0016021:integral component of membrane;GO:0005789:endoplasmic reticulum membrane;GO:0005730:nucleolus;GO:0000151:ubiquitin ligase complex;GO:0005783:endoplasmic reticulum;	GO:0005515:protein binding;GO:0008270:zinc ion binding;GO:0016881:acid-amino acid ligase activity;GO:0004842:ubiquitin-protein transferase activity;	K10601
ENSMUSG00000041355	1864	2416	83.06	1592	51.49	2989	93.36	1276	37.9	1058	34.81	1078	36.3	1806.23	-1.3436	0.217458	-6.17865	6.46534e-10	1.42508e-08	Down	3	88575876	88588419	+	Ssr2	signal sequence receptor%2C beta [Source:MGI Symbol%3BAcc:MGI:1913506]	-	GO:0016021:integral component of membrane;GO:0005783:endoplasmic reticulum;	-	K13250;K15433
ENSMUSG00000037406	2404	81	2.16	21	0.53	70	1.7	8	0.18	3	0.08	4	0.1	34.1804	-3.21776	0.521057	-6.17545	6.59771e-10	1.45216e-08	Down	8	25024929	25038962	-	Htra4	HtrA serine peptidase 4 [Source:MGI Symbol%3BAcc:MGI:3036260]	GO:0001558:regulation of cell growth;GO:0006508:proteolysis;GO:0007229:integrin-mediated signaling pathway;	GO:0005576:extracellular region;	GO:0004252:serine-type endopeptidase activity;GO:0005520:insulin-like growth factor binding;GO:0004222:metalloendopeptidase activity;GO:0008270:zinc ion binding;	K08786
ENSMUSG00000085890	1109	2	0.12	2	0.11	2	0.1	35	1.75	67	3.7	34	1.92	21.23	3.34462	0.54208	6.16997	6.83034e-10	1.49905e-08	Ups	11	69682138	69691141	+	Tnfsf13os	tumor necrosis factor (ligand) superfamily%2C member 13%2C opposite strand [Source:MGI Symbol%3BAcc:MGI:1919587]	-	-	-	-
ENSMUSG00000044576	3865	32	0.53	13	0.2	40	0.6	2	0.03	0	0	0	0	16.1232	-3.84539	0.623532	-6.16711	6.95484e-10	1.52419e-08	Down	5	30105161	30118378	+	Garem2	GRB2 associated regulator of MAPK1 subtype 2 [Source:MGI Symbol%3BAcc:MGI:2685290]	-	-	-	-
ENSMUSG00000033857	5184	68	0.84	144	1.67	57	0.64	412	4.4	553	6.54	389	4.71	249.995	1.90006	0.308314	6.16273	7.14997e-10	1.56471e-08	Ups	11	118476829	118489209	+	Engase	endo-beta-N-acetylglucosaminidase [Source:MGI Symbol%3BAcc:MGI:2443788]	GO:0008152:metabolic process;	GO:0005737:cytoplasm;	GO:0033925:mannosyl-glycoprotein endo-beta-N-acetylglucosaminidase activity;	K01227
ENSMUSG00000038648	7283	1189	10.46	741	6.13	1121	8.96	650	4.94	486	4.09	393	3.39	791.59	-1.31227	0.213177	-6.15575	7.47231e-10	1.62826e-08	Down	6	37327255	37442146	-	Creb3l2	cAMP responsive element binding protein 3-like 2 [Source:MGI Symbol%3BAcc:MGI:2442695]	GO:0034976:response to endoplasmic reticulum stress;GO:0002062:chondrocyte differentiation;GO:0006888:ER to Golgi vesicle-mediated transport;GO:0006986:response to unfolded protein;GO:0045893:positive regulation of transcription, DNA-templated;	GO:0016021:integral component of membrane;GO:0005789:endoplasmic reticulum membrane;GO:0005634:nucleus;GO:0016020:membrane;GO:0005783:endoplasmic reticulum;	GO:0035497:cAMP response element binding;GO:0043565:sequence-specific DNA binding;GO:0003700:sequence-specific DNA binding transcription factor activity;	K09048
ENSMUSG00000041483	4937	1104	14.33	2521	30.79	1349	15.91	780	8.75	557	6.92	464	5.9	1189.69	-1.73941	0.282622	-6.15454	7.52937e-10	1.63603e-08	Down	1	136624901	136630053	+	Zfp281	zinc finger protein 281 [Source:MGI Symbol%3BAcc:MGI:3029290]	GO:0048863:stem cell differentiation;GO:0010172:embryonic body morphogenesis;GO:0045892:negative regulation of transcription, DNA-templated;GO:0045893:positive regulation of transcription, DNA-templated;	GO:0005730:nucleolus;	GO:0001047:core promoter binding;GO:0008270:zinc ion binding;GO:0043565:sequence-specific DNA binding;GO:0003714:transcription corepressor activity;GO:0003700:sequence-specific DNA binding transcription factor activity;	-
ENSMUSG00000032487	4580	71206	996.27	26003	342.29	145898	1854.57	4719	57.04	1060	14.19	2016	27.63	46568.8	-3.85336	0.626453	-6.15108	7.69595e-10	1.66986e-08	Down	1	150100031	150108227	+	Ptgs2	prostaglandin-endoperoxide synthase 2 [Source:MGI Symbol%3BAcc:MGI:97798]	GO:0043065:positive regulation of apoptotic process;GO:0042640:anagen;GO:0045986:negative regulation of smooth muscle contraction;GO:0031622:positive regulation of fever generation;GO:0030282:bone mineralization;GO:0045429:positive regulation of nitric oxide biosynthetic process;GO:0042346:positive regulation of NF-kappaB import into nucleus;GO:0090271:positive regulation of fibroblast growth fac…	GO:0043005:neuron projection;GO:0005901:caveola;GO:0005783:endoplasmic reticulum;GO:0043234:protein complex;GO:0005634:nucleus;	GO:0004601:peroxidase activity;GO:0042803:protein homodimerization activity;GO:0008289:lipid binding;GO:0046872:metal ion binding;GO:0020037:heme binding;GO:0004666:prostaglandin-endoperoxide synthase activity;GO:0016702:oxidoreductase activity, acting on single donors with incorporation of molecular oxygen, incorporation of two atoms of oxygen;GO:0019899:enzyme binding;	K11987
ENSMUSG00000090081	863	1	0.07	0	0	1	0.07	25	1.6	68	4.83	30	2.18	18.6216	3.79396	0.616879	6.15025	7.73596e-10	1.67616e-08	Ups	1	164143432	164146366	-	Gm16587	predicted gene 16587 [Source:MGI Symbol%3BAcc:MGI:4415007]	-	-	-	-
ENSMUSG00000037348	4259	123	1.85	216	3.06	78	1.07	707	9.19	671	9.66	538	7.93	359.198	1.78128	0.289881	6.14485	8.00406e-10	1.72935e-08	Ups	4	134496697	134510235	+	Paqr7	progestin and adipoQ receptor family member VII [Source:MGI Symbol%3BAcc:MGI:1919154]	GO:0007275:multicellular organismal development;GO:0030154:cell differentiation;GO:0048477:oogenesis;	GO:0016021:integral component of membrane;GO:0005886:plasma membrane;	GO:0005496:steroid binding;	-
ENSMUSG00000028944	6480	112	1.11	120	1.12	50	0.45	382	3.26	443	4.19	372	3.6	229.125	1.68736	0.274621	6.14432	8.03076e-10	1.73267e-08	Ups	5	24862744	25100642	-	Prkag2	protein kinase%2C AMP-activated%2C gamma 2 non-catalytic subunit [Source:MGI Symbol%3BAcc:MGI:1336153]	GO:0006110:regulation of glycolytic process;GO:0006469:negative regulation of protein kinase activity;GO:0005977:glycogen metabolic process;GO:0006633:fatty acid biosynthetic process;GO:0045860:positive regulation of protein kinase activity;GO:0006950:response to stress;GO:0019217:regulation of fatty acid metabolic process;GO:0010800:positive regulation of peptidyl-threonine phosphorylation;	GO:0031588:AMP-activated protein kinase complex;	GO:0008603:cAMP-dependent protein kinase regulator activity;GO:0030295:protein kinase activator activity;GO:0016208:AMP binding;GO:0019901:protein kinase binding;GO:0043531:ADP binding;GO:0004862:cAMP-dependent protein kinase inhibitor activity;GO:0004679:AMP-activated protein kinase activity;GO:0008607:phosphorylase kinase regulator activity;GO:0005524:ATP binding;	K07200
ENSMUSG00000027955	9598	110	0.73	214	1.34	81	0.49	620	3.58	607	3.88	593	3.88	343.898	1.7572	0.286257	6.13853	8.32864e-10	1.79441e-08	Ups	3	79884533	79946280	+	Gask1b	golgi associated kinase 1B [Source:MGI Symbol%3BAcc:MGI:1915909]	-	GO:0000139:Golgi membrane;GO:0016021:integral component of membrane;	-	-
ENSMUSG00000091549	1165	331	18.21	688	35.6	520	25.99	232	11.02	232	12.21	201	10.83	384.869	-1.50248	0.244828	-6.13687	8.41658e-10	1.81031e-08	Down	17	78850792	78851956	-	Gm6548	predicted gene 6548 [Source:MGI Symbol%3BAcc:MGI:3644071]	GO:0006414:translational elongation;	GO:0005737:cytoplasm;GO:0005634:nucleus;GO:0005886:plasma membrane;	GO:0003746:translation elongation factor activity;GO:0003924:GTPase activity;GO:0019901:protein kinase binding;GO:0005525:GTP binding;	K03231
ENSMUSG00000040234	3438	235	4.38	197	3.45	112	1.9	641	10.32	645	11.51	585	10.68	376.902	1.41107	0.229939	6.13669	8.42609e-10	1.81031e-08	Ups	6	146602352	146642824	-	Tm7sf3	transmembrane 7 superfamily member 3 [Source:MGI Symbol%3BAcc:MGI:1914873]	-	GO:0005886:plasma membrane;GO:0016021:integral component of membrane;	-	-
ENSMUSG00000022199	4517	185	2.62	151	2.02	122	1.57	404	4.95	473	6.42	410	5.7	275.311	1.13924	0.185841	6.13018	8.77787e-10	1.8806e-08	Ups	14	54906304	54913132	-	Slc22a17	solute carrier family 22 (organic cation transporter)%2C member 17 [Source:MGI Symbol%3BAcc:MGI:1926225]	GO:0015891:siderophore transport;GO:0055085:transmembrane transport;GO:0006811:ion transport;GO:0006810:transport;	GO:0005887:integral component of plasma membrane;GO:0005773:vacuole;GO:0031301:integral component of organelle membrane;GO:0016020:membrane;GO:0043227:membrane-bounded organelle;GO:0005886:plasma membrane;GO:0043229:intracellular organelle;GO:0016021:integral component of membrane;	GO:0004888:transmembrane signaling receptor activity;GO:0005515:protein binding;GO:0005215:transporter activity;GO:0022857:transmembrane transporter activity;	K08213
ENSMUSG00000040297	8928	1187	8.52	1067	7.21	1579	10.3	789	4.89	586	4.03	760	5.34	1029.37	-1.16065	0.189663	-6.11955	9.38418e-10	1.9993e-08	Down	1	161816114	161876682	-	Suco	SUN domain containing ossification factor [Source:MGI Symbol%3BAcc:MGI:2138346]	GO:0032967:positive regulation of collagen biosynthetic process;GO:0045669:positive regulation of osteoblast differentiation;GO:0046850:regulation of bone remodeling;GO:0007275:multicellular organismal development;	GO:0005791:rough endoplasmic reticulum;GO:0016020:membrane;GO:0016021:integral component of membrane;	-	K02202
ENSMUSG00000039285	6439	1442	14.35	2387	22.35	1748	15.8	1111	9.55	994	9.47	1009	9.84	1497.78	-1.15699	0.189075	-6.11922	9.40327e-10	2.00058e-08	Down	9	118040499	118069794	+	Azi2	5-azacytidine induced gene 2 [Source:MGI Symbol%3BAcc:MGI:1351332]	GO:0007249:I-kappaB kinase/NF-kappaB signaling;	GO:0005737:cytoplasm;	GO:0005515:protein binding;	K12651
ENSMUSG00000035284	16299	448	1.76	610	2.26	319	1.14	1676	5.69	1710	6.43	1219	4.69	932.783	1.3673	0.223496	6.11779	9.48821e-10	2.01585e-08	Ups	9	67840396	67995638	+	Vps13c	vacuolar protein sorting 13C [Source:MGI Symbol%3BAcc:MGI:2444207]	-	-	-	K19525
ENSMUSG00000026864	4229	27930	423.21	21217	302.47	40748	560.95	12845	168.16	12447	180.5	12603	187.05	22360.4	-1.53274	0.250883	-6.10936	1.00034e-09	2.11941e-08	Down	2	34771970	34777547	+	Hspa5	heat shock protein 5 [Source:MGI Symbol%3BAcc:MGI:95835]	GO:0006950:response to stress;GO:0030512:negative regulation of transforming growth factor beta receptor signaling pathway;GO:0021589:cerebellum structural organization;GO:0030168:platelet activation;GO:0031398:positive regulation of protein ubiquitination;GO:0030433:ER-associated ubiquitin-dependent protein catabolic process;GO:0021680:cerebellar Purkinje cell layer development;GO:0006983:ER ove…	GO:0005576:extracellular region;GO:0009986:cell surface;GO:0034663:endoplasmic reticulum chaperone complex;GO:0030496:midbody;GO:0005788:endoplasmic reticulum lumen;GO:0030176:integral component of endoplasmic reticulum membrane;GO:0008180:COP9 signalosome;GO:0042470:melanosome;GO:0005793:endoplasmic reticulum-Golgi intermediate compartment;GO:0048471:perinuclear region of cytoplasm;	GO:0005524:ATP binding;GO:0051087:chaperone binding;GO:0051082:unfolded protein binding;GO:0031625:ubiquitin protein ligase binding;GO:0019904:protein domain specific binding;GO:0043022:ribosome binding;GO:0051787:misfolded protein binding;GO:0016887:ATPase activity;GO:0030674:protein binding, bridging;GO:0005509:calcium ion binding;GO:0043027:cysteine-type endopeptidase inhibitor activity involv…	K09490
ENSMUSG00000045932	3927	245	4	3740	57.42	719	10.66	9	0.13	8	0.12	14	0.22	880.841	-4.18384	0.684937	-6.10836	1.00662e-09	2.12978e-08	Down	19	34550694	34576419	+	Ifit2	interferon-induced protein with tetratricopeptide repeats 2 [Source:MGI Symbol%3BAcc:MGI:99449]	GO:0051607:defense response to virus;GO:0045087:innate immune response;GO:0032091:negative regulation of protein binding;GO:0035457:cellular response to interferon-alpha;GO:0043065:positive regulation of apoptotic process;	GO:0005783:endoplasmic reticulum;	-	-
ENSMUSG00000049580	3050	767	16.11	381	7.53	601	11.47	2187	39.7	1729	34.76	1974	40.62	1193.1	1.37943	0.226149	6.09965	1.06304e-09	2.24603e-08	Ups	7	98350668	98361328	-	Tsku	tsukushi%2C small leucine rich proteoglycan [Source:MGI Symbol%3BAcc:MGI:2443855]	GO:0021670:lateral ventricle development;GO:0010468:regulation of gene expression;GO:0030178:negative regulation of Wnt signaling pathway;GO:0021960:anterior commissure morphogenesis;GO:0021540:corpus callosum morphogenesis;GO:0061073:ciliary body morphogenesis;	GO:0005615:extracellular space;	GO:0005515:protein binding;	K08130
ENSMUSG00000002233	1618	4012	158.89	3323	123.82	5874	211.36	2123	72.64	1752	66.4	2310	89.61	3377.92	-1.39197	0.228423	-6.09383	1.10241e-09	2.31961e-08	Down	3	104788375	104794459	+	Rhoc	ras homolog family member C [Source:MGI Symbol%3BAcc:MGI:106028]	GO:0007411:axon guidance;GO:0043297:apical junction assembly;GO:0043123:positive regulation of I-kappaB kinase/NF-kappaB signaling;GO:0051056:regulation of small GTPase mediated signal transduction;	GO:0005829:cytosol;GO:0032154:cleavage furrow;GO:0005634:nucleus;GO:0005886:plasma membrane;	GO:0004871:signal transducer activity;GO:0005515:protein binding;GO:0005525:GTP binding;	K07857
ENSMUSG00000034394	4350	1620	23.86	338	4.68	3175	42.49	77	0.98	41	0.58	37	0.53	982.014	-3.8516	0.632358	-6.09085	1.12313e-09	2.35673e-08	Down	11	4257557	4272514	+	Lif	leukemia inhibitory factor [Source:MGI Symbol%3BAcc:MGI:96787]	GO:0016525:negative regulation of angiogenesis;GO:0008284:positive regulation of cell proliferation;GO:0006955:immune response;GO:0060708:spongiotrophoblast differentiation;GO:0051461:positive regulation of corticotropin secretion;GO:0031100:organ regeneration;GO:0043410:positive regulation of MAPK cascade;GO:0060041:retina development in camera-type eye;GO:0045835:negative regulation of meiotic …	GO:0005615:extracellular space;GO:0005737:cytoplasm;	GO:0008083:growth factor activity;GO:0005146:leukemia inhibitory factor receptor binding;GO:0005125:cytokine activity;GO:0001135:RNA polymerase II transcription factor recruiting transcription factor activity;	K05419
ENSMUSG00000016496	3622	11900	210.54	19115	318.17	16352	262.83	8722	133.32	4304	72.87	4449	77.1	11371.5	-1.72072	0.282843	-6.08368	1.17457e-09	2.45793e-08	Down	19	29367455	29388095	+	Cd274	CD274 antigen [Source:MGI Symbol%3BAcc:MGI:1926446]	GO:0031295:T cell costimulation;GO:0042130:negative regulation of T cell proliferation;GO:0006955:immune response;GO:2001181:positive regulation of interleukin-10 secretion;GO:0007166:cell surface receptor signaling pathway;	GO:0009897:external side of plasma membrane;GO:0016021:integral component of membrane;GO:0070062:extracellular exosome;	GO:0005515:protein binding;	K06745
ENSMUSG00000026389	5715	61	0.68	107	1.13	22	0.22	965	9.35	1084	11.63	837	9.19	460.698	3.06108	0.503517	6.0794	1.20633e-09	2.52093e-08	Ups	1	120190757	120272705	-	Steap3	STEAP family member 3 [Source:MGI Symbol%3BAcc:MGI:1915678]	GO:0055114:oxidation-reduction process;GO:0009306:protein secretion;GO:0007049:cell cycle;GO:0055072:iron ion homeostasis;GO:0006826:iron ion transport;	GO:0005771:multivesicular body;GO:0016021:integral component of membrane;GO:0005886:plasma membrane;GO:0010008:endosome membrane;	GO:0000293:ferric-chelate reductase activity;GO:0046872:metal ion binding;GO:0000166:nucleotide binding;	K10142
ENSMUSG00000061536	6119	193	2.02	119	1.17	115	1.09	461	4.17	423	4.24	425	4.36	272.336	1.2551	0.206643	6.07373	1.24971e-09	2.60803e-08	Ups	9	121680045	121705490	-	Sec22c	SEC22 homolog C%2C vesicle trafficking protein [Source:MGI Symbol%3BAcc:MGI:2447871]	GO:0015031:protein transport;GO:0016192:vesicle-mediated transport;	GO:0016021:integral component of membrane;GO:0005783:endoplasmic reticulum;	-	K08520
ENSMUSG00000036820	3659	592	10.37	797	13.13	525	8.35	1682	25.45	2014	33.76	1575	27.02	1134.16	1.10878	0.18259	6.07254	1.25902e-09	2.62387e-08	Ups	17	24155833	24163766	-	Amdhd2	amidohydrolase domain containing 2 [Source:MGI Symbol%3BAcc:MGI:2443978]	GO:0019262:N-acetylneuraminate catabolic process;GO:0005975:carbohydrate metabolic process;GO:0006044:N-acetylglucosamine metabolic process;	-	GO:0046872:metal ion binding;GO:0008448:N-acetylglucosamine-6-phosphate deacetylase activity;	K01443
ENSMUSG00000024158	1908	225	7.56	145	4.58	160	4.88	531	15.41	559	17.97	430	14.15	322.294	1.16173	0.191519	6.0659	1.31217e-09	2.73092e-08	Ups	17	24840143	24864450	+	Hagh	hydroxyacyl glutathione hydrolase [Source:MGI Symbol%3BAcc:MGI:95745]	GO:0006750:glutathione biosynthetic process;GO:0005975:carbohydrate metabolic process;GO:0007283:spermatogenesis;	GO:0005759:mitochondrial matrix;	GO:0008270:zinc ion binding;GO:0004416:hydroxyacylglutathione hydrolase activity;	K01069
ENSMUSG00000115230	1377	18	0.84	48	2.1	24	1.01	192	7.72	191	8.51	129	5.88	91.9164	2.03675	0.336047	6.0609	1.35358e-09	2.81328e-08	Ups	15	39962649	39967024	+	AU022793	expressed sequence AU022793 [Source:MGI Symbol%3BAcc:MGI:2146144]	-	-	-	-
ENSMUSG00000066682	1957	1734	56.78	1220	37.58	2115	62.92	977	27.64	874	27.39	893	28.64	1349.13	-1.19929	0.197903	-6.06	1.36125e-09	2.82537e-08	Down	5	137865827	137871815	-	Pilrb2	paired immunoglobin-like type 2 receptor beta 2 [Source:MGI Symbol%3BAcc:MGI:2450535]	GO:0045671:negative regulation of osteoclast differentiation;GO:0001773:myeloid dendritic cell activation;	GO:0005886:plasma membrane;GO:0016021:integral component of membrane;	GO:0042288:MHC class I protein binding;	K15411
ENSMUSG00000037868	3398	1173	22.12	568	10.08	802	13.74	3555	57.92	2459	44.38	3674	67.86	1903.18	1.54506	0.255164	6.05517	1.40268e-09	2.90742e-08	Ups	10	67535475	67542188	+	Egr2	early growth response 2 [Source:MGI Symbol%3BAcc:MGI:95296]	GO:0021612:facial nerve structural organization;GO:0030278:regulation of ossification;GO:0032868:response to insulin;GO:0007611:learning or memory;GO:0048168:regulation of neuronal synaptic plasticity;GO:0006611:protein export from nucleus;GO:0071310:cellular response to organic substance;GO:0045444:fat cell differentiation;GO:0021660:rhombomere 3 formation;GO:0035914:skeletal muscle cell differe…	GO:0005737:cytoplasm;GO:0005634:nucleus;	GO:0071837:HMG box domain binding;GO:0044212:transcription regulatory region DNA binding;GO:0031625:ubiquitin protein ligase binding;GO:0001102:RNA polymerase II activating transcription factor binding;GO:0003700:sequence-specific DNA binding transcription factor activity;GO:0003682:chromatin binding;GO:0008270:zinc ion binding;GO:0016874:ligase activity;	K12496
ENSMUSG00000027962	8870	31	0.22	142	0.97	58	0.38	12	0.07	5	0.03	5	0.04	46.2377	-3.13571	0.518062	-6.05277	1.42373e-09	2.94706e-08	Down	3	116109949	116129688	-	Vcam1	vascular cell adhesion molecule 1 [Source:MGI Symbol%3BAcc:MGI:98926]	GO:0071333:cellular response to glucose stimulus;GO:0060710:chorio-allantoic fusion;GO:0007157:heterophilic cell-cell adhesion via plasma membrane cell adhesion molecules;GO:0042102:positive regulation of T cell proliferation;GO:0060326:cell chemotaxis;GO:0019048:modulation by virus of host morphology or physiology;GO:0061032:visceral serous pericardium development;GO:0007159:leukocyte cell-cell …	GO:0030175:filopodium;GO:0005615:extracellular space;GO:0005902:microvillus;GO:0016021:integral component of membrane;GO:0031225:anchored component of membrane;GO:0042383:sarcolemma;GO:0009897:external side of plasma membrane;GO:0045177:apical part of cell;GO:0071065:alpha9-beta1 integrin-vascular cell adhesion molecule-1 complex;GO:0002102:podosome;	GO:0005178:integrin binding;GO:0050839:cell adhesion molecule binding;	K06527
ENSMUSG00000081219	592	141	15.26	364	37.07	190	18.68	63	5.89	81	8.39	52	5.51	158.341	-2.03516	0.336839	-6.04195	1.52264e-09	3.12642e-08	Down	2	122466935	122467526	-	Bambi-ps1	BMP and activin membrane-bound inhibitor%2C pseudogene (Xenopus laevis) [Source:MGI Symbol%3BAcc:MGI:1932402]	-	-	-	K10162
ENSMUSG00000029992	10072	1124	7.15	845	5.06	1441	8.33	675	3.71	641	3.9	543	3.38	909.125	-1.19226	0.19736	-6.04101	1.53151e-09	3.14042e-08	Down	6	87042846	87092197	+	Gfpt1	glutamine fructose-6-phosphate transaminase 1 [Source:MGI Symbol%3BAcc:MGI:95698]	GO:0006042:glucosamine biosynthetic process;GO:0045719:negative regulation of glycogen biosynthetic process;GO:0006541:glutamine metabolic process;GO:0009744:response to sucrose;GO:0051289:protein homotetramerization;GO:0032869:cellular response to insulin stimulus;GO:0006488:dolichol-linked oligosaccharide biosynthetic process;GO:0006987:activation of signaling protein activity involved in unfol…	GO:0005829:cytosol;GO:0005737:cytoplasm;	GO:0030246:carbohydrate binding;GO:0016597:amino acid binding;GO:0004360:glutamine-fructose-6-phosphate transaminase (isomerizing) activity;	K00820
ENSMUSG00000030431	1439	12	0.53	17	0.71	12	0.49	109	4.19	89	3.79	59	2.57	45.1981	2.14618	0.355329	6.03998	1.54136e-09	3.15638e-08	Ups	7	4784557	4789656	-	Tmem238	transmembrane protein 238 [Source:MGI Symbol%3BAcc:MGI:1922935]	-	GO:0016021:integral component of membrane;	-	-
ENSMUSG00000085585	528	25	3.03	9	1.03	32	3.53	0	0	0	0	0	0	12.3051	-4.02154	0.666228	-6.03629	1.577e-09	3.22255e-08	Down	11	54247600	54254495	+	Gm12223	predicted gene 12223 [Source:MGI Symbol%3BAcc:MGI:3649594]	-	-	-	-
ENSMUSG00000032409	23629	175	0.47	132	0.34	102	0.25	463	1.08	382	0.99	372	0.99	254.952	1.21108	0.200725	6.03351	1.60438e-09	3.27229e-08	Ups	9	95857597	95951781	+	Atr	ataxia telangiectasia and Rad3 related [Source:MGI Symbol%3BAcc:MGI:108028]	GO:0008156:negative regulation of DNA replication;GO:0043517:positive regulation of DNA damage response, signal transduction by p53 class mediator;GO:0043393:regulation of protein binding;GO:0090399:replicative senescence;GO:0046777:protein autophosphorylation;GO:0018105:peptidyl-serine phosphorylation;GO:0000077:DNA damage checkpoint;GO:0042493:response to drug;GO:0034644:cellular response to UV…	GO:0001741:XY body;GO:0005634:nucleus;	GO:0032405:MutLalpha complex binding;GO:0032407:MutSalpha complex binding;GO:0004674:protein serine/threonine kinase activity;GO:0003677:DNA binding;GO:0005524:ATP binding;	K06640
ENSMUSG00000001930	16064	32	0.13	29	0.11	38	0.14	112	0.39	164	0.63	149	0.58	81.5435	1.70101	0.282037	6.03117	1.62779e-09	3.31563e-08	Ups	6	125546774	125686679	+	Vwf	Von Willebrand factor [Source:MGI Symbol%3BAcc:MGI:98941]	GO:0030168:platelet activation;GO:0001889:liver development;GO:0051260:protein homooligomerization;GO:0001890:placenta development;GO:0031589:cell-substrate adhesion;GO:0042246:tissue regeneration;	GO:0009897:external side of plasma membrane;GO:0033093:Weibel-Palade body;GO:0005578:proteinaceous extracellular matrix;GO:0005783:endoplasmic reticulum;	GO:0047485:protein N-terminus binding;GO:0051087:chaperone binding;GO:0001948:glycoprotein binding;GO:0002020:protease binding;GO:0019865:immunoglobulin binding;GO:0005518:collagen binding;GO:0005178:integrin binding;GO:0042803:protein homodimerization activity;	K03900
ENSMUSG00000038540	9027	240	1.7	167	1.12	75	0.48	8	0.05	34	0.23	27	0.19	99.6932	-2.74872	0.455829	-6.03016	1.63795e-09	3.33188e-08	Down	7	83584927	83625614	+	Tmc3	transmembrane channel-like gene family 3 [Source:MGI Symbol%3BAcc:MGI:2669033]	-	GO:0016021:integral component of membrane;	-	-
ENSMUSG00000028270	2516	3005	76.54	10938	262.09	6183	143.07	1511	33.25	1909	46.53	1834	45.75	4531.63	-2.12053	0.352177	-6.02119	1.73144e-09	3.51738e-08	Down	3	142620602	142638008	+	Gbp2	guanylate binding protein 2 [Source:MGI Symbol%3BAcc:MGI:102772]	GO:0042832:defense response to protozoan;GO:0071346:cellular response to interferon-gamma;GO:0035458:cellular response to interferon-beta;GO:0071222:cellular response to lipopolysaccharide;GO:0050830:defense response to Gram-positive bacterium;	GO:0000139:Golgi membrane;GO:0031410:cytoplasmic vesicle;GO:0020005:symbiont-containing vacuole membrane;GO:0005634:nucleus;GO:0016020:membrane;GO:0005794:Golgi apparatus;	GO:0003924:GTPase activity;GO:0005525:GTP binding;	-
ENSMUSG00000025742	3873	96	1.59	150	2.33	59	0.89	405	5.79	429	6.79	439	7.11	244.972	1.66364	0.276754	6.01125	1.84099e-09	3.73496e-08	Ups	X	167346322	167382749	-	Prps2	phosphoribosyl pyrophosphate synthetase 2 [Source:MGI Symbol%3BAcc:MGI:97776]	GO:0031100:organ regeneration;GO:0006015:5-phosphoribose 1-diphosphate biosynthetic process;GO:0006167:AMP biosynthetic process;GO:0016310:phosphorylation;GO:0009165:nucleotide biosynthetic process;GO:0009156:ribonucleoside monophosphate biosynthetic process;GO:0009116:nucleoside metabolic process;	GO:0002189:ribose phosphate diphosphokinase complex;	GO:0043531:ADP binding;GO:0019003:GDP binding;GO:0005524:ATP binding;GO:0000287:magnesium ion binding;GO:0016301:kinase activity;GO:0004749:ribose phosphate diphosphokinase activity;GO:0042803:protein homodimerization activity;GO:0016208:AMP binding;GO:0030246:carbohydrate binding;	K00948
ENSMUSG00000074813	19982	339	1.09	197	0.59	403	1.17	126	0.35	86	0.26	135	0.42	226.244	-1.69856	0.282578	-6.01096	1.84426e-09	3.73664e-08	Down	2	128178319	128502765	-	Morrbid	myeloid RNA regulator of BCL2L11 induced cell death [Source:MGI Symbol%3BAcc:MGI:3652191]	-	-	-	-
ENSMUSG00000042265	2996	196	4.19	184	3.7	303	5.89	89	1.64	26	0.53	21	0.44	146.916	-2.45505	0.409318	-5.99789	1.99894e-09	4.03402e-08	Down	17	48232768	48246924	+	Trem1	triggering receptor expressed on myeloid cells 1 [Source:MGI Symbol%3BAcc:MGI:1930005]	-	GO:0016021:integral component of membrane;GO:0016020:membrane;	-	K14362
ENSMUSG00000038806	3471	1337	24.68	1105	19.19	1613	27.05	986	15.73	786	13.89	730	13.2	1122.96	-1.02452	0.170824	-5.99753	2.0034e-09	4.03767e-08	Down	1	180851127	180868113	+	Sde2	SDE2 telomere maintenance homolog (S. pombe) [Source:MGI Symbol%3BAcc:MGI:2384788]	-	-	-	-
ENSMUSG00000018736	3253	2628	51.77	2057	38.12	3689	66.02	1552	26.41	1336	25.19	1431	27.61	2198.22	-1.26497	0.211166	-5.9904	2.09331e-09	4.21333e-08	Down	11	68821434	68871858	-	Ndel1	nudE neurodevelopment protein 1 like 1 [Source:MGI Symbol%3BAcc:MGI:1932915]	GO:0008090:retrograde axon cargo transport;GO:0048680:positive regulation of axon regeneration;GO:0007059:chromosome segregation;GO:0051081:nuclear envelope disassembly;GO:0060052:neurofilament cytoskeleton organization;GO:0051642:centrosome localization;GO:0000226:microtubule cytoskeleton organization;GO:0060070:canonical Wnt signaling pathway;GO:0001833:inner cell mass cell proliferation;GO:004…	GO:0031252:cell leading edge;GO:0060053:neurofilament cytoskeleton;GO:0030424:axon;GO:0005737:cytoplasm;GO:0005871:kinesin complex;GO:0005635:nuclear envelope;GO:0005819:spindle;GO:0000777:condensed chromosome kinetochore;GO:0005874:microtubule;GO:0005813:centrosome;GO:0044297:cell body;GO:0005829:cytosol;	GO:0070012:oligopeptidase activity;GO:0048487:beta-tubulin binding;GO:0032403:protein complex binding;GO:0008017:microtubule binding;GO:0043014:alpha-tubulin binding;	K16739
ENSMUSG00000072812	14163	206	0.93	150	0.64	98	0.4	498	1.95	840	3.64	554	2.46	364.476	1.66445	0.277953	5.98826	2.12102e-09	4.2635e-08	Ups	12	112772194	112802657	-	Ahnak2	AHNAK nucleoprotein 2 [Source:MGI Symbol%3BAcc:MGI:2144831]	-	-	GO:0003676:nucleic acid binding;	-
ENSMUSG00000024042	5133	92	1.15	113	1.33	79	0.9	331	3.57	386	4.61	235	2.87	192.786	1.36854	0.228636	5.98565	2.15521e-09	4.32087e-08	Ups	17	31844250	31855804	-	Sik1	salt inducible kinase 1 [Source:MGI Symbol%3BAcc:MGI:104754]	GO:0000122:negative regulation of transcription from RNA polymerase II promoter;GO:0045721:negative regulation of gluconeogenesis;GO:0055007:cardiac muscle cell differentiation;GO:0010868:negative regulation of triglyceride biosynthetic process;GO:0046777:protein autophosphorylation;GO:0010830:regulation of myotube differentiation;GO:2000210:positive regulation of anoikis;GO:0032792:negative regu…	GO:0005829:cytosol;GO:0005634:nucleus;	GO:0042826:histone deacetylase binding;GO:0019901:protein kinase binding;GO:0008140:cAMP response element binding protein binding;GO:0004674:protein serine/threonine kinase activity;GO:0000287:magnesium ion binding;GO:0071889:14-3-3 protein binding;GO:0005524:ATP binding;	K19008
ENSMUSG00000044206	1484	54	2.33	27	1.1	71	2.79	330	12.31	437	18.06	180	7.61	167.211	2.13812	0.357704	5.97734	2.2681e-09	4.53531e-08	Ups	X	96247203	96293438	-	Vsig4	V-set and immunoglobulin domain containing 4 [Source:MGI Symbol%3BAcc:MGI:2679720]	GO:0032703:negative regulation of interleukin-2 production;GO:0042130:negative regulation of T cell proliferation;	-	-	-
ENSMUSG00000035919	6243	54	0.55	92	0.89	31	0.29	309	2.74	251	2.47	339	3.41	165.827	1.90752	0.319367	5.97283	2.33177e-09	4.64675e-08	Ups	9	22475715	22888280	+	Bbs9	Bardet-Biedl syndrome 9 (human) [Source:MGI Symbol%3BAcc:MGI:2442833]	-	GO:0005737:cytoplasm;GO:0005929:cilium;GO:0005886:plasma membrane;GO:0034464:BBSome;	GO:0005515:protein binding;	K19398
ENSMUSG00000001761	5621	3	0.03	4	0.04	1	0.01	45	0.44	39	0.43	36	0.4	19.1349	3.00209	0.502632	5.97274	2.33294e-09	4.64675e-08	Ups	6	29735503	29761365	+	Smo	smoothened%2C frizzled class receptor [Source:MGI Symbol%3BAcc:MGI:108075]	GO:0060644:mammary gland epithelial cell differentiation;GO:0021984:adenohypophysis development;GO:0021938:smoothened signaling pathway involved in regulation of cerebellar granule cell precursor cell proliferation;GO:0060070:canonical Wnt signaling pathway;GO:0060684:epithelial-mesenchymal cell signaling;GO:0048846:axon extension involved in axon guidance;GO:0035264:multicellular organism growth…	GO:0043025:neuronal cell body;GO:0044295:axonal growth cone;GO:0044294:dendritic growth cone;GO:0014069:postsynaptic density;GO:0005794:Golgi apparatus;GO:0072372:primary cilium;GO:0005634:nucleus;GO:0060170:ciliary membrane;GO:0005901:caveola;GO:0016021:integral component of membrane;GO:0005737:cytoplasm;	GO:0030165:PDZ domain binding;GO:0042813:Wnt-activated receptor activity;GO:0052894:norspermine:oxygen oxidoreductase activity;GO:0052895:N1-acetylspermine:oxygen oxidoreductase (N1-acetylspermidine-forming) activity;GO:0005113:patched binding;GO:0052901:spermine:oxygen oxidoreductase (spermidine-forming) activity;GO:0017147:Wnt-protein binding;GO:0008144:drug binding;GO:0004930:G-protein coupled…	K06226
ENSMUSG00000029186	3760	903	15.39	552	8.85	1193	18.47	448	6.6	290	4.73	362	6.04	655.335	-1.55467	0.2604	-5.97032	2.36783e-09	4.7101e-08	Down	5	52741574	52769340	+	Pi4k2b	phosphatidylinositol 4-kinase type 2 beta [Source:MGI Symbol%3BAcc:MGI:1914323]	GO:0016310:phosphorylation;	GO:0005737:cytoplasm;GO:0016020:membrane;	GO:0004430:1-phosphatidylinositol 4-kinase activity;GO:0005524:ATP binding;	K13711
ENSMUSG00000026496	5293	414	5.01	491	5.59	295	3.24	1098	11.48	1299	15.05	1020	12.1	727.39	1.15453	0.193417	5.96916	2.38485e-09	4.73165e-08	Ups	1	180568924	180601254	+	Parp1	poly (ADP-ribose) polymerase family%2C member 1 [Source:MGI Symbol%3BAcc:MGI:1340806]	GO:2000679:positive regulation of transcription regulatory region DNA binding;GO:0042769:DNA damage response, detection of DNA damage;GO:0070212:protein poly-ADP-ribosylation;GO:0032869:cellular response to insulin stimulus;GO:0007179:transforming growth factor beta receptor signaling pathway;GO:0040009:regulation of growth rate;GO:0016540:protein autoprocessing;GO:0060391:positive regulation of …	GO:0005730:nucleolus;GO:0005667:transcription factor complex;GO:0005635:nuclear envelope;	GO:0008270:zinc ion binding;GO:0051287:NAD binding;GO:0047485:protein N-terminus binding;GO:0003950:NAD+ ADP-ribosyltransferase activity;GO:0003677:DNA binding;GO:0019899:enzyme binding;GO:0008134:transcription factor binding;GO:0070412:R-SMAD binding;	K10798
ENSMUSG00000003559	3212	139	2.77	193	3.62	158	2.86	427	7.36	409	7.81	474	9.26	285.061	1.06897	0.17914	5.96724	2.41307e-09	4.78144e-08	Ups	19	46707458	46741099	+	As3mt	arsenic (+3 oxidation state) methyltransferase [Source:MGI Symbol%3BAcc:MGI:1929882]	GO:0018872:arsonoacetate metabolic process;GO:0046685:response to arsenic-containing substance;GO:0032259:methylation;GO:0009404:toxin metabolic process;GO:0006479:protein methylation;	GO:0005829:cytosol;GO:0005739:mitochondrion;	GO:0030792:methylarsonite methyltransferase activity;GO:0030791:arsenite methyltransferase activity;GO:0008276:protein methyltransferase activity;	K07755
ENSMUSG00000048058	6023	45	0.48	69	0.69	27	0.26	226	2.08	195	1.99	200	2.08	117.694	1.72539	0.289884	5.952	2.64878e-09	5.23494e-08	Ups	2	101950203	102186385	-	Ldlrad3	low density lipoprotein receptor class A domain containing 3 [Source:MGI Symbol%3BAcc:MGI:2138856]	GO:0070613:regulation of protein processing;GO:0006898:receptor-mediated endocytosis;	GO:0005886:plasma membrane;GO:0016021:integral component of membrane;	GO:0001540:beta-amyloid binding;	-
ENSMUSG00000075705	1258	885	45.08	1589	76.15	749	34.66	4110	180.87	4127	201.19	3574	178.32	2340.01	1.48876	0.250163	5.95118	2.66218e-09	5.25464e-08	Ups	17	24736642	24742778	+	Msrb1	methionine sulfoxide reductase B1 [Source:MGI Symbol%3BAcc:MGI:1351642]	GO:0030091:protein repair;GO:0055114:oxidation-reduction process;	GO:0005737:cytoplasm;GO:0005634:nucleus;	GO:0033743:peptide-methionine (R)-S-oxide reductase activity;GO:0070191:methionine-R-sulfoxide reductase activity;GO:0008270:zinc ion binding;	K07305
ENSMUSG00000005718	2541	8	0.2	1	0.02	3	0.07	48	1.05	52	1.25	49	1.21	24.2412	2.84852	0.478972	5.94715	2.7286e-09	5.37186e-08	Ups	16	4544661	4559854	-	Tfap4	transcription factor AP4 [Source:MGI Symbol%3BAcc:MGI:103239]	GO:0043923:positive regulation by host of viral transcription;GO:0043066:negative regulation of apoptotic process;GO:0071549:cellular response to dexamethasone stimulus;GO:0006461:protein complex assembly;GO:0071157:negative regulation of cell cycle arrest;GO:0045892:negative regulation of transcription, DNA-templated;GO:0043392:negative regulation of DNA binding;GO:0043922:negative regulation by…	GO:0017053:transcriptional repressor complex;	GO:0042826:histone deacetylase binding;GO:0046982:protein heterodimerization activity;GO:0003705:RNA polymerase II distal enhancer sequence-specific DNA binding transcription factor activity;GO:0003713:transcription coactivator activity;GO:0043565:sequence-specific DNA binding;GO:0042803:protein homodimerization activity;GO:0070888:E-box binding;	K09108
ENSMUSG00000037887	4870	58	0.76	60	0.74	109	1.3	10	0.11	17	0.21	21	0.27	49.5566	-2.34971	0.395864	-5.93565	2.92692e-09	5.75489e-08	Down	7	142079490	142095843	-	Dusp8	dual specificity phosphatase 8 [Source:MGI Symbol%3BAcc:MGI:106626]	GO:0006470:protein dephosphorylation;GO:0000188:inactivation of MAPK activity;GO:0035335:peptidyl-tyrosine dephosphorylation;	GO:0005737:cytoplasm;GO:0005634:nucleus;	GO:0017017:MAP kinase tyrosine/serine/threonine phosphatase activity;GO:0004725:protein tyrosine phosphatase activity;	K04459
ENSMUSG00000031938	10871	145	0.85	211	1.17	126	0.67	481	2.45	473	2.67	440	2.54	295.244	1.17336	0.197769	5.93302	2.97417e-09	5.84029e-08	Ups	9	15283337	15306448	-	4931406C07Rik	RIKEN cDNA 4931406C07 gene [Source:MGI Symbol%3BAcc:MGI:1918234]	GO:0006412:translation;	GO:0005634:nucleus;GO:0005762:mitochondrial large ribosomal subunit;	GO:0016788:hydrolase activity, acting on ester bonds;GO:0008270:zinc ion binding;GO:0003735:structural constituent of ribosome;GO:0019843:rRNA binding;	-
ENSMUSG00000042675	1848	406	14.08	470	15.33	266	8.38	1109	33.22	1089	36.14	1026	34.85	687.769	1.14204	0.192764	5.92457	3.13123e-09	6.13297e-08	Ups	7	126776955	126780514	+	Ypel3	yippee like 3 [Source:MGI Symbol%3BAcc:MGI:1913340]	GO:0006915:apoptotic process;	GO:0005730:nucleolus;GO:0005634:nucleus;	-	-
ENSMUSG00000115855	2289	296	8.29	272	7.16	309	7.86	143	3.46	139	3.72	196	5.37	234.272	-1.17982	0.199414	-5.91642	3.29016e-09	6.42779e-08	Down	14	103012908	103024457	+	Gm34643	predicted gene%2C 34643 [Source:MGI Symbol%3BAcc:MGI:5593802]	-	-	-	-
ENSMUSG00000038368	11311	14	0.08	41	0.22	17	0.09	154	0.75	158	0.86	121	0.67	77.1183	2.09881	0.354784	5.91575	3.3036e-09	6.44582e-08	Ups	4	88094629	88411011	+	Focad	focadhesin [Source:MGI Symbol%3BAcc:MGI:2676921]	-	GO:0005925:focal adhesion;GO:0016021:integral component of membrane;GO:0016020:membrane;	-	-
ENSMUSG00000045725	3157	9	0.18	8	0.15	4	0.07	54	0.95	57	1.11	54	1.07	28.2703	2.39962	0.405668	5.91524	3.314e-09	6.45787e-08	Ups	6	54325835	54330201	+	Prr15	proline rich 15 [Source:MGI Symbol%3BAcc:MGI:1925254]	GO:0007275:multicellular organismal development;	-	-	-
ENSMUSG00000070284	2785	726	16.7	586	12.69	954	19.94	498	9.9	356	7.84	382	8.61	603.926	-1.19283	0.201815	-5.91054	3.40988e-09	6.62782e-08	Down	9	108049242	108052801	+	Gmppb	GDP-mannose pyrophosphorylase B [Source:MGI Symbol%3BAcc:MGI:2660880]	GO:0009058:biosynthetic process;	GO:0005739:mitochondrion;	GO:0005525:GTP binding;GO:0004475:mannose-1-phosphate guanylyltransferase activity;	K00966
ENSMUSG00000026730	4682	16	0.22	11	0.14	6	0.07	73	0.86	71	0.93	67	0.9	37.2369	2.17242	0.367587	5.90995	3.4221e-09	6.64313e-08	Ups	2	12924041	13003455	+	Pter	phosphotriesterase related [Source:MGI Symbol%3BAcc:MGI:107372]	GO:0009056:catabolic process;	-	GO:0008270:zinc ion binding;GO:0016788:hydrolase activity, acting on ester bonds;	K07048
ENSMUSG00000022751	2563	77	1.93	83	1.95	50	1.14	222	4.8	239	5.72	305	7.47	152.793	1.49195	0.252719	5.90359	3.55667e-09	6.88833e-08	Ups	16	57156665	57167341	-	Nit2	nitrilase family%2C member 2 [Source:MGI Symbol%3BAcc:MGI:1261838]	GO:0006807:nitrogen compound metabolic process;	GO:0005813:centrosome;GO:0005739:mitochondrion;	GO:0050152:omega-amidase activity;	K13566
ENSMUSG00000060512	2403	7	0.19	10	0.25	6	0.15	62	1.43	67	1.71	46	1.2	30.0123	2.36	0.39976	5.90356	3.55742e-09	6.88833e-08	Ups	5	63812363	63899625	+	0610040J01Rik	RIKEN cDNA 0610040J01 gene [Source:MGI Symbol%3BAcc:MGI:1923511]	-	-	-	-
ENSMUSG00000038239	2566	27	0.67	9	0.21	23	0.52	0	0	0	0	0	0	10.9757	-3.93751	0.667531	-5.89862	3.66547e-09	7.0618e-08	Down	7	45335290	45338974	+	Hrc	histidine rich calcium binding protein [Source:MGI Symbol%3BAcc:MGI:96226]	GO:0055074:calcium ion homeostasis;GO:0008016:regulation of heart contraction;	GO:0033017:sarcoplasmic reticulum membrane;	GO:0044325:ion channel binding;GO:0051117:ATPase binding;	-
ENSMUSG00000034612	5527	7571	87.78	4538	49.5	8178	86.14	3517	35.23	1334	14.8	1738	19.74	4735.99	-1.87592	0.318148	-5.89637	3.71583e-09	7.14981e-08	Down	10	82985498	83195900	+	Chst11	carbohydrate sulfotransferase 11 [Source:MGI Symbol%3BAcc:MGI:1927166]	GO:0007585:respiratory gaseous exchange;GO:0036342:post-anal tail morphogenesis;GO:0042733:embryonic digit morphogenesis;GO:0042127:regulation of cell proliferation;GO:0048589:developmental growth;GO:0030512:negative regulation of transforming growth factor beta receptor signaling pathway;GO:0002063:chondrocyte development;GO:0043066:negative regulation of apoptotic process;GO:0009791:post-embryo…	GO:0000139:Golgi membrane;GO:0016021:integral component of membrane;	GO:0047756:chondroitin 4-sulfotransferase activity;GO:0050659:N-acetylgalactosamine 4-sulfate 6-O-sulfotransferase activity;GO:0001537:N-acetylgalactosamine 4-O-sulfotransferase activity;	K01017
ENSMUSG00000027698	5253	124	1.51	284	3.26	80	0.89	1891	19.93	2133	24.9	1485	17.74	901.621	2.76667	0.469528	5.89245	3.80515e-09	7.31248e-08	Ups	3	27182965	27284608	+	Nceh1	neutral cholesterol ester hydrolase 1 [Source:MGI Symbol%3BAcc:MGI:2443191]	GO:0006805:xenobiotic metabolic process;GO:0016042:lipid catabolic process;GO:0006470:protein dephosphorylation;	GO:0016021:integral component of membrane;GO:0005783:endoplasmic reticulum;	GO:0017171:serine hydrolase activity;GO:0042301:phosphate ion binding;	K14349
ENSMUSG00000033705	22053	394	1.14	544	1.49	321	0.85	1494	3.75	1486	4.13	973	2.77	814.139	1.27762	0.216842	5.89194	3.81695e-09	7.32596e-08	Ups	2	120629121	120731895	+	Stard9	START domain containing 9 [Source:MGI Symbol%3BAcc:MGI:3045258]	GO:0007018:microtubule-based movement;GO:0051225:spindle assembly;	GO:0005737:cytoplasm;GO:0005875:microtubule associated complex;GO:0005634:nucleus;GO:0005874:microtubule;GO:0005814:centriole;	GO:0005524:ATP binding;GO:0003777:microtubule motor activity;GO:0008017:microtubule binding;	K16491;K19531
ENSMUSG00000025464	4907	31	0.4	20	0.25	33	0.39	130	1.47	184	2.3	102	1.3	76.9345	1.86676	0.31772	5.87547	4.21646e-09	8.03228e-08	Ups	7	140115799	140137224	+	Paox	polyamine oxidase (exo-N4-amino) [Source:MGI Symbol%3BAcc:MGI:1916983]	GO:0046203:spermidine catabolic process;GO:0009446:putrescine biosynthetic process;GO:0055114:oxidation-reduction process;GO:1901307:positive regulation of spermidine biosynthetic process;GO:0009447:putrescine catabolic process;GO:0046208:spermine catabolic process;	GO:0005777:peroxisome;	GO:0046592:polyamine oxidase activity;GO:0052902:spermidine:oxygen oxidoreductase (3-aminopropanal-forming) activity;GO:0052904:N1-acetylspermidine:oxygen oxidoreductase (3-acetamidopropanal-forming) activity;GO:0005102:receptor binding;GO:0052901:spermine:oxygen oxidoreductase (spermidine-forming) activity;GO:0052899:N(1),N(12)-diacetylspermine:oxygen oxidoreductase (3-acetamidopropanal-forming)…	K00308
ENSMUSG00000107075	1273	16	0.81	46	2.18	13	0.59	1	0.04	0	0	0	0	14.0882	-3.82891	0.651802	-5.87435	4.24516e-09	8.0769e-08	Down	5	120746036	120747308	+	Gm43068	predicted gene 43068 [Source:MGI Symbol%3BAcc:MGI:5663205]	-	-	-	-
ENSMUSG00000023030	6354	4277	43.13	3172	30.1	4872	44.64	2602	22.67	2226	21.48	2513	24.82	3378.31	-1.06547	0.181418	-5.873	4.27974e-09	8.12247e-08	Down	15	100387898	100425072	-	Slc11a2	solute carrier family 11 (proton-coupled divalent metal ion transporters)%2C member 2 [Source:MGI Symbol%3BAcc:MGI:1345279]	GO:0015692:lead ion transport;GO:0010042:response to manganese ion;GO:0070627:ferrous iron import;GO:0006824:cobalt ion transport;GO:0015992:proton transport;GO:0071577:zinc II ion transmembrane transport;GO:0007611:learning or memory;GO:0070574:cadmium ion transmembrane transport;GO:0006783:heme biosynthetic process;GO:0048813:dendrite morphogenesis;GO:0048821:erythrocyte development;GO:0006919:…	GO:0055037:recycling endosome;GO:0005802:trans-Golgi network;GO:0005765:lysosomal membrane;GO:0031902:late endosome membrane;GO:0009986:cell surface;GO:0031410:cytoplasmic vesicle;GO:0005769:early endosome;GO:0045178:basal part of cell;GO:0005903:brush border;GO:0012505:endomembrane system;GO:0048471:perinuclear region of cytoplasm;GO:0005887:integral component of plasma membrane;GO:0005634:nucle…	GO:0015099:nickel cation transmembrane transporter activity;GO:0030145:manganese ion binding;GO:0008270:zinc ion binding;GO:0015093:ferrous iron transmembrane transporter activity;GO:0015087:cobalt ion transmembrane transporter activity;GO:0015086:cadmium ion transmembrane transporter activity;GO:0015078:hydrogen ion transmembrane transporter activity;GO:0050897:cobalt ion binding;GO:0016151:nick…	K12347
ENSMUSG00000024985	8894	143	1.03	210	1.42	83	0.54	598	3.72	585	4.03	511	3.61	330.545	1.56391	0.266869	5.86022	4.62246e-09	8.74631e-08	Ups	19	55741820	55933654	+	Tcf7l2	transcription factor 7 like 2%2C T cell specific%2C HMG box [Source:MGI Symbol%3BAcc:MGI:1202879]	GO:0043065:positive regulation of apoptotic process;GO:0032024:positive regulation of insulin secretion;GO:0031016:pancreas development;GO:0048660:regulation of smooth muscle cell proliferation;GO:0032092:positive regulation of protein binding;GO:0030282:bone mineralization;GO:0032252:secretory granule localization;GO:0043588:skin development;GO:0035019:somatic stem cell maintenance;GO:0014003:ol…	GO:0000790:nuclear chromatin;GO:0016605:PML body;GO:0005829:cytosol;GO:0032993:protein-DNA complex;GO:0070369:beta-catenin-TCF7L2 complex;GO:0005667:transcription factor complex;GO:0071664:catenin-TCF7L2 complex;	GO:0003700:sequence-specific DNA binding transcription factor activity;GO:0035257:nuclear hormone receptor binding;GO:0000978:RNA polymerase II core promoter proximal region sequence-specific DNA binding;GO:0008013:beta-catenin binding;GO:0001103:RNA polymerase II repressing transcription factor binding;GO:0070016:armadillo repeat domain binding;GO:0003682:chromatin binding;GO:0019901:protein kin…	K04491
[truncated: 1,440 more rows]
